# Supplementary material for: Genome-Wide Analysis of the GRF-GIF Module in Coffea arabica L.: Insights into the Starlet-Flower Phenomenon
Source: Int J Mol Sci. 2026 Jul 4;27(13):6007. doi: 10.3390/ijms27136007 (PMC13362512; doi:10.3390/ijms27136007)
Supplement: Supplementary file 1 [file ijms-27-06007-s001.zip]

Archive with 9 entries (9 files):
- Figure_S1.jpg
- Figure_S2.jpg
- Figure_S3.jpg
- Figure_S4.jpg
- Figure_S5.jpg
- Figure_S6.png
- Figure_S7.jpg
- supplement_legends.pdf
- Table_S1.xlsx
