# Supplementary material for: Genome-Wide Analysis of the GRF-GIF Module in Coffea arabica L.: Insights into the Starlet-Flower Phenomenon
Source: Int J Mol Sci. 2026 Jul 4;27(13):6007. doi: 10.3390/ijms27136007 (PMC13362512; doi:10.3390/ijms27136007)
Supplement: Supplementary file 1 [file ijms-27-06007-s001.zip › Table_S1.xlsx]

## Sheet: Identified genes
Gene name	Arabidopsis homolog	Clade	Genbank ID	Parent mRNA	Locus	Chr_Id	Chromosome	Start	End	Transcript length	Protein length
CaGRF1	AtGRF7	IV	XP_071929301.1	XM_072073200.1	LOC113724831	NC_092312.1	2C	786248	788961	2222	615
CaGRF2	AtGRF9	II	XP_071932540.1	XM_072076439.1	LOC140003778	NC_092312.1	2C	73950834	73954849	1769	454
CaGRF3	AtGRF9	II	XP_027108173.1	XM_027252372.2	LOC113727948	NC_092313.1	2E	73845562	73849624	1729	451
CaGRF4	AtGRF3/4	III	XP_027068303.1	XM_027212502.2	LOC113693803	NC_092320.1	6C	712617	715702	1570	414
CaGRF5	AtGRF3/4	III	XP_071908403.1	XM_072052302.1	LOC140008342	NC_092320.1	6C	5175450	5178533	1567	414
CaGRF6	AtGRF3/4	III	XP_071908408.1	XM_072052307.1	LOC140008343	NC_092320.1	6C	5194284	5197369	1568	414
CaGRF7	AtGRF5/6	V	XP_071908931.1	XM_072052830.1	LOC113696323	NC_092320.1	6C	10909608	10911693	1630	433
CaGRF8	AtGRF3/4	III	XP_027072581.1	XM_027216780.2	LOC113697241	NC_092321.1	6E	4215798	4218602	1482	429
CaGRF9	AtGRF5/6	V	XP_071911200.1	XM_072055099.1	LOC140009465	NC_092321.1	6E	9726490	9728838	1915	431
CaGRF10	AtGRF1/2	I	XP_027073366.2	XM_027217565.2	LOC113697940	NC_092322.1	7C	5074825	5079322	2356	589
CaGRF11	AtGRF1/2	I	XP_027076603.1	XM_027220802.2	LOC113700371	NC_092323.1	7E	6795869	6801032	2355	589
CaGRF12	-	VI	XP_027081006.1	XM_027225205.2	LOC113703736	NC_092325.1	8C	5507986	5512423	1816	371
CaGRF13	-	VI	XP_071917603.1	XM_072061502.1	LOC140012923	NC_092324.1	8E	5490588	5495050	1836	371
CaGRF14	AtGRF1/2	I	XP_027094646.1	XM_027238845.2	LOC113714778	NC_092329.1	10C	8135435	8139490	2431	610
CaGRF15	AtGRF1/2	I	XP_027091526.1	XM_027235725.2	LOC113712342	NC_092328.1	10E	6771505	6775835	2706	617
CaGIF1	AtGIF2/3	II	XP_027103516.1	XM_027247715.2	LOC113724833	NC_092312.1	2C	821858	824612	958	195
CaGIF2	AtGIF1	I	XP_027111221.1	XM_027255420.2	LOC113730618	NC_092312.1	2C	7735529	7739820	1026	226
CaGIF3	AtGIF2/3	II	XP_027108564.1	XM_027252763.2	LOC113728211	NC_092312.1	2C	76805917	76809999	1087	210
CaGIF4	AtGIF2/3	II	XP_027109973.1	XM_027254172.2	LOC113729871	NC_092313.1	2E	776728	779398	904	189
CaGIF5	AtGIF1	I	XP_027111217.2	XM_027255416.2	LOC113730615	NC_092313.1	2E	7730726	7735244	1326	227
CaGIF6	AtGIF2/3	II	XP_071937414.1	XM_072081313.1	LOC113733366	NC_092313.1	2E	76737761	76741947	1287	210

## Sheet: PlantCARE
Gene name	Site Name	Sequence	Position	Matrix score	Strand	Organism	Function
CaGRF1	WUN-motif	AAATTACT	42	8	-	Nicotiana glutinosa			As obtained from the PlantCARE Search for CARE tool (Lescot et al., 2002)
CaGRF1	WUN-motif	AAATTACT	1924	8	+	Nicotiana glutinosa			https://bioinformatics.psb.ugent.be/webtools/plantcare/html/
CaGRF1	WUN-motif	AAATTACT	2375	8	+	Nicotiana glutinosa
CaGRF1	MYB recognition site	CCGTTG	1218	6	+	Arabidopsis thaliana
CaGRF1	AE-box	AGAAACAA	1556	8	-	Arabidopsis thaliana	part of a module for light response
CaGRF1	AE-box	AGAAACAA	1722	8	+	Arabidopsis thaliana	part of a module for light response
CaGRF1	MYB-like sequence	TAACCA	1919	6	+	Arabidopsis thaliana
CaGRF1	TGA-element	AACGAC	1702	6	+	Brassica oleracea	auxin-responsive element
CaGRF1	TGA-element	AACGAC	2438	6	+	Brassica oleracea	auxin-responsive element
CaGRF1	TGACG-motif	TGACG	890	5	+	Hordeum vulgare	cis-acting regulatory element involved in the MeJA-responsiveness
CaGRF1	O2-site	GATGATGTGG	393	9	-	Zea mays	cis-acting regulatory element involved in zein metabolism regulation
CaGRF1	I-box	gGATAAGGTG	1748	10	-	Zea mays	part of a light responsive element
CaGRF1	CAT-box	GCCACT	1382	6	+	Arabidopsis thaliana	cis-acting regulatory element related to meristem expression
CaGRF1	ARE	AAACCA	352	6	+	Zea mays	cis-acting regulatory element essential for the anaerobic induction
CaGRF1	Box 4	ATTAAT	1450	6	-	Petroselinum crispum	part of a conserved DNA module involved in light responsiveness
CaGRF1	ABRE3a	TACGTG	2186	6	+	Zea mays
CaGRF1	ABRE3a	TACGTG	2252	6	+	Zea mays
CaGRF1	ABRE3a	TACGTG	2297	6	+	Zea mays
CaGRF1	Unnamed__1	CGTGG	2504	5	+	Zea mays
CaGRF1	CCAAT-box	CAACGG	1218	6	-	Hordeum vulgare	MYBHv1 binding site
CaGRF1	GC-motif	CCCCCG	1296	6	+	Zea mays	enhancer-like element involved in anoxic specific inducibility
CaGRF1	GC-motif	CCCCCG	1318	6	+	Zea mays	enhancer-like element involved in anoxic specific inducibility
CaGRF1	GC-motif	CCCCCG	1419	6	+	Zea mays	enhancer-like element involved in anoxic specific inducibility
CaGRF1	G-box	CAGACGTGGCA	113	10	+	Nicotiana plumbaginifolia	cis-acting regulatory element involved in light responsiveness
CaGRF1	G-box	TACGTG	2186	6	+	Arabidopsis thaliana	cis-acting regulatory element involved in light responsiveness
CaGRF1	G-box	TAACACGTAG	2251	9	-	Brassica oleracea	cis-acting regulatory element involved in light responsiveness
CaGRF1	G-box	TACGTG	2252	6	+	Arabidopsis thaliana	cis-acting regulatory element involved in light responsiveness
CaGRF1	G-box	TAACACGTAG	2296	9	-	Brassica oleracea	cis-acting regulatory element involved in light responsiveness
CaGRF1	G-box	TACGTG	2297	6	+	Arabidopsis thaliana	cis-acting regulatory element involved in light responsiveness
CaGRF1	TATA-box	TATAAGAA	7	8	-	Zea mays	core promoter element around -30 of transcription start
CaGRF1	TATA-box	TATAA	10	5	-	Arabidopsis thaliana	core promoter element around -30 of transcription start
CaGRF1	TATA-box	TATA	11	4	+	Arabidopsis thaliana	core promoter element around -30 of transcription start
CaGRF1	TATA-box	ATATAT	76	6	+	Brassica napus	core promoter element around -30 of transcription start
CaGRF1	TATA-box	TATA	77	4	+	Arabidopsis thaliana	core promoter element around -30 of transcription start
CaGRF1	TATA-box	TATA	383	4	+	Arabidopsis thaliana	core promoter element around -30 of transcription start
CaGRF1	TATA-box	TATA	407	4	+	Arabidopsis thaliana	core promoter element around -30 of transcription start
CaGRF1	TATA-box	ATATAA	421	6	+	Brassica oleracea	core promoter element around -30 of transcription start
CaGRF1	TATA-box	TATA	422	4	+	Arabidopsis thaliana	core promoter element around -30 of transcription start
CaGRF1	TATA-box	TATAAA	481	6	-	Helianthus annuus	core promoter element around -30 of transcription start
CaGRF1	TATA-box	TATAA	482	5	-	Arabidopsis thaliana	core promoter element around -30 of transcription start
CaGRF1	TATA-box	TATA	483	4	+	Arabidopsis thaliana	core promoter element around -30 of transcription start
CaGRF1	TATA-box	TATAAAT	510	7	-	Brassica juncea	core promoter element around -30 of transcription start
CaGRF1	TATA-box	TATAAA	511	6	-	Helianthus annuus	core promoter element around -30 of transcription start
CaGRF1	TATA-box	TATAA	512	5	-	Arabidopsis thaliana	core promoter element around -30 of transcription start
CaGRF1	TATA-box	TATA	513	4	+	Arabidopsis thaliana	core promoter element around -30 of transcription start
CaGRF1	TATA-box	ATTATA	570	6	+	Brassica napus	core promoter element around -30 of transcription start
CaGRF1	TATA-box	TATAA	571	5	-	Arabidopsis thaliana	core promoter element around -30 of transcription start
CaGRF1	TATA-box	TATA	572	4	+	Arabidopsis thaliana	core promoter element around -30 of transcription start
CaGRF1	TATA-box	ATTATA	660	6	+	Brassica napus	core promoter element around -30 of transcription start
CaGRF1	TATA-box	TATAA	661	5	-	Arabidopsis thaliana	core promoter element around -30 of transcription start
CaGRF1	TATA-box	TATA	662	4	+	Arabidopsis thaliana	core promoter element around -30 of transcription start
CaGRF1	TATA-box	TATAA	668	5	-	Arabidopsis thaliana	core promoter element around -30 of transcription start
CaGRF1	TATA-box	TATA	669	4	+	Arabidopsis thaliana	core promoter element around -30 of transcription start
CaGRF1	TATA-box	TATAAAA	835	7	-	Pisum sativum	core promoter element around -30 of transcription start
CaGRF1	TATA-box	TATAAA	836	6	-	Helianthus annuus	core promoter element around -30 of transcription start
CaGRF1	TATA-box	TATAA	837	5	-	Arabidopsis thaliana	core promoter element around -30 of transcription start
CaGRF1	TATA-box	TATA	838	4	+	Arabidopsis thaliana	core promoter element around -30 of transcription start
CaGRF1	TATA-box	ATTATA	1122	6	+	Brassica napus	core promoter element around -30 of transcription start
CaGRF1	TATA-box	TATAA	1123	5	-	Arabidopsis thaliana	core promoter element around -30 of transcription start
CaGRF1	TATA-box	TATA	1124	4	+	Arabidopsis thaliana	core promoter element around -30 of transcription start
CaGRF1	TATA-box	ccTATAAAaa	1524	9	-	Arabidopsis thaliana	core promoter element around -30 of transcription start
CaGRF1	TATA-box	TATAAAA	1525	7	-	Pisum sativum	core promoter element around -30 of transcription start
CaGRF1	TATA-box	TATAAA	1526	6	-	Helianthus annuus	core promoter element around -30 of transcription start
CaGRF1	TATA-box	TATAA	1527	5	-	Arabidopsis thaliana	core promoter element around -30 of transcription start
CaGRF1	TATA-box	TATA	1528	4	-	Arabidopsis thaliana	core promoter element around -30 of transcription start
CaGRF1	TATA-box	TACAAAA	1534	7	-	Oryza sativa	core promoter element around -30 of transcription start
CaGRF1	TATA-box	ATATAT	1542	6	-	Brassica napus	core promoter element around -30 of transcription start
CaGRF1	TATA-box	TATA	1543	4	-	Arabidopsis thaliana	core promoter element around -30 of transcription start
CaGRF1	TATA-box	ATATAT	1573	6	-	Brassica napus	core promoter element around -30 of transcription start
CaGRF1	TATA-box	TATA	1574	4	-	Arabidopsis thaliana	core promoter element around -30 of transcription start
CaGRF1	TATA-box	TATA	1902	4	-	Arabidopsis thaliana	core promoter element around -30 of transcription start
CaGRF1	TATA-box	ATTATA	2075	6	+	Brassica napus	core promoter element around -30 of transcription start
CaGRF1	TATA-box	TATAA	2076	5	-	Arabidopsis thaliana	core promoter element around -30 of transcription start
CaGRF1	TATA-box	TATA	2077	4	-	Arabidopsis thaliana	core promoter element around -30 of transcription start
CaGRF1	TATA-box	TATAAAA	2164	7	-	Pisum sativum	core promoter element around -30 of transcription start
CaGRF1	TATA-box	TATAAA	2165	6	-	Helianthus annuus	core promoter element around -30 of transcription start
CaGRF1	TATA-box	TATAA	2166	5	-	Arabidopsis thaliana	core promoter element around -30 of transcription start
CaGRF1	TATA-box	TATA	2167	4	-	Arabidopsis thaliana	core promoter element around -30 of transcription start
CaGRF1	TATA-box	TATA	2184	4	-	Arabidopsis thaliana	core promoter element around -30 of transcription start
CaGRF1	TATA-box	ATATAA	2234	6	+	Brassica oleracea	core promoter element around -30 of transcription start
CaGRF1	TATA-box	TATA	2235	4	-	Arabidopsis thaliana	core promoter element around -30 of transcription start
CaGRF1	TATA-box	ATTATA	2248	6	+	Brassica napus	core promoter element around -30 of transcription start
CaGRF1	TATA-box	TATAA	2249	5	-	Arabidopsis thaliana	core promoter element around -30 of transcription start
CaGRF1	TATA-box	TATA	2250	4	-	Arabidopsis thaliana	core promoter element around -30 of transcription start
CaGRF1	TATA-box	TATATA	2547	6	-	Arabidopsis thaliana	core promoter element around -30 of transcription start
CaGRF1	TATA-box	ATATAT	2548	6	-	Brassica napus	core promoter element around -30 of transcription start
CaGRF1	TATA-box	TATA	2549	4	-	Arabidopsis thaliana	core promoter element around -30 of transcription start
CaGRF1	Myc	TCTCTTA	198	7	+	Arabidopsis thaliana
CaGRF1	Myc	TCTCTTA	705	7	-	Arabidopsis thaliana
CaGRF1	MYB	CAACCA	1875	6	-	Arabidopsis thaliana
CaGRF1	MYB	TAACCA	1919	6	+	Arabidopsis thaliana
CaGRF1	ABRE4	CACGTA	2186	6	-	Zea mays
CaGRF1	ABRE4	CACGTA	2252	6	-	Zea mays
CaGRF1	ABRE4	CACGTA	2297	6	-	Zea mays
CaGRF1	GT1-motif	GGTTAA	1918	6	-	Arabidopsis thaliana	light responsive element
CaGRF1	ABRE	ACGTG	2187	5	+	Arabidopsis thaliana	cis-acting element involved in the abscisic acid responsiveness
CaGRF1	ABRE	ACGTG	2253	5	+	Arabidopsis thaliana	cis-acting element involved in the abscisic acid responsiveness
CaGRF1	ABRE	ACGTG	2298	5	+	Arabidopsis thaliana	cis-acting element involved in the abscisic acid responsiveness
CaGRF1	GATA-motif	GATAGGA	20	7	+	Arabidopsis thaliana	part of a light responsive element
CaGRF1	GATA-motif	AAGGATAAGG	1750	9	-	Solanum tuberosum	part of a light responsive element
CaGRF1	P-box	CCTTTTG	1695	7	-	Oryza sativa	gibberellin-responsive element
CaGRF1	TCT-motif	TCTTAC	704	6	-	Arabidopsis thaliana	part of a light responsive element
CaGRF1	AP-1	TGAGTTAG	1397	8	-	Arabidopsis thaliana
CaGRF1	CGTCA-motif	CGTCA	890	5	-	Hordeum vulgare	cis-acting regulatory element involved in the MeJA-responsiveness
CaGRF1	Myb	TAACTG	1731	6	+	Arabidopsis thaliana
CaGRF1	E2Fb	TTTGCCGC	1270	8	-	Nicotiana tabacum
CaGRF1	CAAT-box	CAAT	17	4	-	Nicotiana glutinosa
CaGRF1	CAAT-box	CAAT	32	4	+	Nicotiana glutinosa
CaGRF1	CAAT-box	CAAT	60	4	+	Nicotiana glutinosa
CaGRF1	CAAT-box	CAAT	74	4	+	Nicotiana glutinosa
CaGRF1	CAAT-box	CAAAT	95	5	+	Pisum sativum	common cis-acting element in promoter and enhancer regions
CaGRF1	CAAT-box	CAAT	102	4	+	Nicotiana glutinosa
CaGRF1	CAAT-box	CAAT	189	4	-	Nicotiana glutinosa
CaGRF1	CAAT-box	CAAAT	263	5	-	Pisum sativum	common cis-acting element in promoter and enhancer regions
CaGRF1	CAAT-box	CAAAT	273	5	+	Pisum sativum	common cis-acting element in promoter and enhancer regions
CaGRF1	CAAT-box	CAAT	370	4	+	Nicotiana glutinosa
CaGRF1	CAAT-box	CAAAT	427	5	-	Pisum sativum	common cis-acting element in promoter and enhancer regions
CaGRF1	CAAT-box	CAAAT	464	5	-	Pisum sativum	common cis-acting element in promoter and enhancer regions
CaGRF1	CAAT-box	CAAT	472	4	+	Nicotiana glutinosa
CaGRF1	CAAT-box	CAAT	497	4	+	Nicotiana glutinosa
CaGRF1	CAAT-box	CAAT	558	4	-	Nicotiana glutinosa
CaGRF1	CAAT-box	CCAAT	564	5	+	Arabidopsis thaliana	common cis-acting element in promoter and enhancer regions
CaGRF1	CAAT-box	CAAT	565	4	+	Nicotiana glutinosa
CaGRF1	CAAT-box	CAAAT	595	5	+	Pisum sativum	common cis-acting element in promoter and enhancer regions
CaGRF1	CAAT-box	CAAT	622	4	+	Nicotiana glutinosa
CaGRF1	CAAT-box	CAAT	654	4	+	Nicotiana glutinosa
CaGRF1	CAAT-box	CAAT	681	4	-	Nicotiana glutinosa
CaGRF1	CAAT-box	CAAAT	788	5	-	Pisum sativum	common cis-acting element in promoter and enhancer regions
CaGRF1	CAAT-box	CAAAT	813	5	+	Pisum sativum	common cis-acting element in promoter and enhancer regions
CaGRF1	CAAT-box	CAAT	871	4	+	Nicotiana glutinosa
CaGRF1	CAAT-box	CAAAT	886	5	+	Pisum sativum	common cis-acting element in promoter and enhancer regions
CaGRF1	CAAT-box	CAAT	991	4	+	Nicotiana glutinosa
CaGRF1	CAAT-box	CAAT	1029	4	-	Nicotiana glutinosa
CaGRF1	CAAT-box	CCAAT	1115	5	-	Arabidopsis thaliana	common cis-acting element in promoter and enhancer regions
CaGRF1	CAAT-box	CAAT	1151	4	-	Nicotiana glutinosa
CaGRF1	CAAT-box	CAAT	1191	4	-	Nicotiana glutinosa
CaGRF1	CAAT-box	CAAT	1289	4	-	Nicotiana glutinosa
CaGRF1	CAAT-box	CCAAT	1327	5	+	Arabidopsis thaliana	common cis-acting element in promoter and enhancer regions
CaGRF1	CAAT-box	CAAT	1328	4	+	Nicotiana glutinosa
CaGRF1	CAAT-box	CAAT	1405	4	+	Nicotiana glutinosa
CaGRF1	CAAT-box	CAAAT	1468	5	-	Pisum sativum	common cis-acting element in promoter and enhancer regions
CaGRF1	CAAT-box	CAAT	1555	4	-	Nicotiana glutinosa
CaGRF1	CAAT-box	CAAT	1629	4	+	Nicotiana glutinosa
CaGRF1	CAAT-box	CAAT	1769	4	+	Nicotiana glutinosa
CaGRF1	CAAT-box	CAAT	1857	4	-	Nicotiana glutinosa
CaGRF1	CAAT-box	CAAAT	1923	5	+	Pisum sativum	common cis-acting element in promoter and enhancer regions
CaGRF1	CAAT-box	CAAT	1951	4	+	Nicotiana glutinosa
CaGRF1	CAAT-box	CAAAT	2007	5	-	Pisum sativum	common cis-acting element in promoter and enhancer regions
CaGRF1	CAAT-box	CAAT	2039	4	-	Nicotiana glutinosa
CaGRF1	CAAT-box	CAAT	2060	4	-	Nicotiana glutinosa
CaGRF1	CAAT-box	CAAAT	2122	5	+	Pisum sativum	common cis-acting element in promoter and enhancer regions
CaGRF1	CAAT-box	CAAAT	2160	5	+	Pisum sativum	common cis-acting element in promoter and enhancer regions
CaGRF1	CAAT-box	CAAAT	2197	5	-	Pisum sativum	common cis-acting element in promoter and enhancer regions
CaGRF1	CAAT-box	CAAT	2228	4	+	Nicotiana glutinosa
CaGRF1	CAAT-box	CAAAT	2263	5	-	Pisum sativum	common cis-acting element in promoter and enhancer regions
CaGRF1	CAAT-box	CCAAT	2272	5	+	Arabidopsis thaliana	common cis-acting element in promoter and enhancer regions
CaGRF1	CAAT-box	CAAT	2273	4	+	Nicotiana glutinosa
CaGRF1	CAAT-box	CAAT	2338	4	-	Nicotiana glutinosa
CaGRF1	CAAT-box	CAAT	2347	4	-	Nicotiana glutinosa
CaGRF1	CAAT-box	CAAT	2387	4	+	Nicotiana glutinosa
CaGRF1	CAAT-box	CAAAT	2389	5	-	Pisum sativum	common cis-acting element in promoter and enhancer regions
CaGRF1	CAAT-box	CAAT	2466	4	+	Nicotiana glutinosa
CaGRF1	TC-rich repeats	GTTTTCTTAC	1098	9	-	Nicotiana tabacum	cis-acting element involved in defense and stress responsiveness
CaGRF1	Unnamed__4	CTCC	141	4	-	Petroselinum hortense
CaGRF1	Unnamed__4	CTCC	185	4	+	Petroselinum hortense
CaGRF1	Unnamed__4	CTCC	608	4	+	Petroselinum hortense
CaGRF1	Unnamed__4	CTCC	975	4	-	Petroselinum hortense
CaGRF1	Unnamed__4	CTCC	981	4	-	Petroselinum hortense
CaGRF1	Unnamed__4	CTCC	1130	4	-	Petroselinum hortense
CaGRF1	Unnamed__4	CTCC	1246	4	-	Petroselinum hortense
CaGRF1	Unnamed__4	CTCC	1639	4	-	Petroselinum hortense
CaGRF1	Unnamed__4	CTCC	1684	4	+	Petroselinum hortense
CaGRF1	Unnamed__4	CTCC	2101	4	+	Petroselinum hortense
CaGRF1	Unnamed__4	CTCC	2583	4	-	Petroselinum hortense
CaGRF1	AT-rich element	ATAGAAATCAA	573	10	+	Glycine max	binding site of AT-rich DNA binding protein (ATBP-1)
CaGRF1	as-1	TGACG	890	5	+	Arabidopsis thaliana
CaGRF1	MYC	CATGTG	209	6	-	Arabidopsis thaliana
CaGRF1	MYC	CATTTG	463	6	+	Arabidopsis thaliana
CaGRF1	MYC	CATTTG	886	6	-	Arabidopsis thaliana
CaGRF1	MYC	CATTTG	1467	6	+	Arabidopsis thaliana
CaGRF1	MYC	CATGTG	2132	6	+	Arabidopsis thaliana
CaGRF1	Unnamed__2	CCCCGG	1319	6	+	Zea mays
CaGRF1	ERE	ATTTTAAA	226	8	+	Nicotiana glutinos
CaGRF1	ERE	ATTTCATA	1407	8	+	Nicotiana glutinos
CaGRF1	ERE	ATTTCATA	1970	8	-	Nicotiana glutinos
CaGRF1	CARE	CAACTCCC	2098	8	+	Oryza sativa
CaGRF1	WRE3	CCACCT	1747	6	+	Pisum sativum
CaGRF1		motif_sequence	529	4	+	organism	short_function
CaGRF1		motif_sequence	952	4	+	organism	short_function
CaGRF1		motif_sequence	1130	4	-	organism	short_function
CaGRF1		motif_sequence	1201	4	-	organism	short_function
CaGRF1		motif_sequence	1211	4	+	organism	short_function
CaGRF1		motif_sequence	1682	4	+	organism	short_function
CaGRF1		motif_sequence	1851	4	-	organism	short_function
CaGRF1		motif_sequence	1867	4	-	organism	short_function
CaGRF1		motif_sequence	2201	4	-	organism	short_function
CaGRF1		motif_sequence	2312	4	-	organism	short_function
CaGRF1	W box	TTGACC	1081	6	-	Arabidopsis thaliana
CaGRF1	W box	TTGACC	2265	6	+	Arabidopsis thaliana
CaGRF1	TATA	TATAAAAT	2163	8	-	Arabidopsis thaliana
CaGRF1	AAGAA-motif	GAAAGAA	718	7	+	Avena sativa
CaGRF1	Sp1	GGGCGG	1299	6	-	Oryza sativa	light responsive element
CaGRF1	Sp1	GGGCGG	1422	6	-	Oryza sativa	light responsive element
CaGRF1	AT~TATA-box	TATATA	2547	6	-	Arabidopsis thaliana
CaGRF1	STRE	AGGGG	539	5	-	Arabidopsis thaliana
CaGRF1	STRE	AGGGG	1127	5	+	Arabidopsis thaliana
CaGRF2	AT~TATA-box	TATATA	2500	6	-	Arabidopsis thaliana
CaGRF2	STRE	AGGGG	565	5	-	Arabidopsis thaliana
CaGRF2	DRE core	GCCGAC	1766	6	+	Arabidopsis thaliana
CaGRF2	Sp1	GGGCGG	229	6	-	Oryza sativa	light responsive element
CaGRF2	CCGTCC motif	CCGTCC	805	6	+	Nicotiana tabacum
CaGRF2	TATA	TATAAAAT	1974	8	+	Arabidopsis thaliana
CaGRF2	MRE	AACCTAA	2131	7	-	Petroselinum crispum	MYB binding site involved in light responsiveness
CaGRF2	GT1-motif	GGTTAA	111	6	+	Arabidopsis thaliana	light responsive element
CaGRF2	GT1-motif	GGTTAA	998	6	+	Arabidopsis thaliana	light responsive element
CaGRF2	GT1-motif	GGTTAA	2218	6	+	Arabidopsis thaliana	light responsive element
CaGRF2	MYB	CAACCA	49	6	-	Arabidopsis thaliana
CaGRF2	MYB	CAACAG	79	6	-	Arabidopsis thaliana
CaGRF2	MYB	CAACAG	282	6	-	Arabidopsis thaliana
CaGRF2	MYB	TAACCA	997	6	-	Arabidopsis thaliana
CaGRF2	MYB	TAACCA	1052	6	-	Arabidopsis thaliana
CaGRF2	MYB	TAACCA	2217	6	-	Arabidopsis thaliana
CaGRF2	circadian	CAAAGATATC	2170	9	+	Lycopersicon esculentum	cis-acting regulatory element involved in circadian control
CaGRF2	W box	TTGACC	100	6	-	Arabidopsis thaliana
CaGRF2		motif_sequence	38	4	+	organism	short_function
CaGRF2		motif_sequence	318	4	-	organism	short_function
CaGRF2		motif_sequence	332	4	+	organism	short_function
CaGRF2		motif_sequence	530	4	+	organism	short_function
CaGRF2		motif_sequence	593	4	+	organism	short_function
CaGRF2		motif_sequence	601	4	-	organism	short_function
CaGRF2		motif_sequence	873	4	+	organism	short_function
CaGRF2		motif_sequence	1031	4	+	organism	short_function
CaGRF2		motif_sequence	1179	4	-	organism	short_function
CaGRF2		motif_sequence	1335	4	-	organism	short_function
CaGRF2		motif_sequence	1755	4	-	organism	short_function
CaGRF2		motif_sequence	1946	4	+	organism	short_function
CaGRF2		motif_sequence	1988	4	+	organism	short_function
CaGRF2		motif_sequence	2175	4	+	organism	short_function
CaGRF2		motif_sequence	2392	4	+	organism	short_function
CaGRF2	Myb-binding site	CAACAG	79	6	-	Nicotiana tabacum
CaGRF2	Myb-binding site	CAACAG	282	6	-	Nicotiana tabacum
CaGRF2	ERE	ATTTTAAA	13	8	-	Nicotiana glutinos
CaGRF2	ERE	ATTTCATA	2494	8	+	Nicotiana glutinos
CaGRF2	TATA-box	TATACA	349	6	-	Helianthus annuus	core promoter element around -30 of transcription start
CaGRF2	TATA-box	TATA	351	4	+	Arabidopsis thaliana	core promoter element around -30 of transcription start
CaGRF2	TATA-box	TATAAAT	418	7	-	Brassica juncea	core promoter element around -30 of transcription start
CaGRF2	TATA-box	TATAAA	419	6	-	Helianthus annuus	core promoter element around -30 of transcription start
CaGRF2	TATA-box	TATAA	420	5	-	Arabidopsis thaliana	core promoter element around -30 of transcription start
CaGRF2	TATA-box	TATA	421	4	+	Arabidopsis thaliana	core promoter element around -30 of transcription start
CaGRF2	TATA-box	TATA	647	4	+	Arabidopsis thaliana	core promoter element around -30 of transcription start
CaGRF2	TATA-box	TATA	724	4	+	Arabidopsis thaliana	core promoter element around -30 of transcription start
CaGRF2	TATA-box	TATACA	730	6	-	Helianthus annuus	core promoter element around -30 of transcription start
CaGRF2	TATA-box	TATA	732	4	+	Arabidopsis thaliana	core promoter element around -30 of transcription start
CaGRF2	TATA-box	TACAAAA	901	7	-	Oryza sativa	core promoter element around -30 of transcription start
CaGRF2	TATA-box	ATATAT	935	6	+	Brassica napus	core promoter element around -30 of transcription start
CaGRF2	TATA-box	TATA	936	4	+	Arabidopsis thaliana	core promoter element around -30 of transcription start
CaGRF2	TATA-box	ATTATA	1193	6	+	Brassica napus	core promoter element around -30 of transcription start
CaGRF2	TATA-box	TATAA	1194	5	-	Arabidopsis thaliana	core promoter element around -30 of transcription start
CaGRF2	TATA-box	TATA	1195	4	+	Arabidopsis thaliana	core promoter element around -30 of transcription start
CaGRF2	TATA-box	ATATAT	1379	6	-	Brassica napus	core promoter element around -30 of transcription start
CaGRF2	TATA-box	TATA	1380	4	-	Arabidopsis thaliana	core promoter element around -30 of transcription start
CaGRF2	TATA-box	ATTATA	1484	6	+	Brassica napus	core promoter element around -30 of transcription start
CaGRF2	TATA-box	TATAA	1485	5	-	Arabidopsis thaliana	core promoter element around -30 of transcription start
CaGRF2	TATA-box	TATA	1486	4	-	Arabidopsis thaliana	core promoter element around -30 of transcription start
CaGRF2	TATA-box	ATTATA	1496	6	+	Brassica napus	core promoter element around -30 of transcription start
CaGRF2	TATA-box	TATAA	1497	5	-	Arabidopsis thaliana	core promoter element around -30 of transcription start
CaGRF2	TATA-box	TATA	1498	4	-	Arabidopsis thaliana	core promoter element around -30 of transcription start
CaGRF2	TATA-box	TATA	1530	4	-	Arabidopsis thaliana	core promoter element around -30 of transcription start
CaGRF2	TATA-box	TATAA	1973	5	-	Arabidopsis thaliana	core promoter element around -30 of transcription start
CaGRF2	TATA-box	TATA	1974	4	-	Arabidopsis thaliana	core promoter element around -30 of transcription start
CaGRF2	TATA-box	ATATAA	2078	6	+	Brassica oleracea	core promoter element around -30 of transcription start
CaGRF2	TATA-box	TATA	2079	4	-	Arabidopsis thaliana	core promoter element around -30 of transcription start
CaGRF2	TATA-box	TATAA	2161	5	-	Arabidopsis thaliana	core promoter element around -30 of transcription start
CaGRF2	TATA-box	TATA	2162	4	-	Arabidopsis thaliana	core promoter element around -30 of transcription start
CaGRF2	TATA-box	ATATAT	2499	6	-	Brassica napus	core promoter element around -30 of transcription start
CaGRF2	TATA-box	TATATA	2500	6	-	Arabidopsis thaliana	core promoter element around -30 of transcription start
CaGRF2	TATA-box	ATATAT	2501	6	-	Brassica napus	core promoter element around -30 of transcription start
CaGRF2	TATA-box	TATA	2502	4	-	Arabidopsis thaliana	core promoter element around -30 of transcription start
CaGRF2	MYC	CATGTG	313	6	+	Arabidopsis thaliana
CaGRF2	MYC	CATTTG	993	6	-	Arabidopsis thaliana
CaGRF2	MYC	CATTTG	1043	6	+	Arabidopsis thaliana
CaGRF2	MYC	CATGTG	1650	6	-	Arabidopsis thaliana
CaGRF2	MYC	CATTTG	2320	6	-	Arabidopsis thaliana
CaGRF2	MYC	CATTTG	2429	6	+	Arabidopsis thaliana
CaGRF2	GC-motif	CCCCCG	226	6	+	Zea mays	enhancer-like element involved in anoxic specific inducibility
CaGRF2	G-box	CACGAC	2213	6	-	Zea mays	cis-acting regulatory element involved in light responsiveness
CaGRF2	ATC-motif	AGTAATCT	1169	8	+	Spinacia oleracea	part of a conserved DNA module involved in light responsiveness
CaGRF2	CCAAT-box	CAACGG	236	6	+	Hordeum vulgare	MYBHv1 binding site
CaGRF2	LTR	CCGAAA	379	6	-	Hordeum vulgare	cis-acting element involved in low-temperature responsiveness
CaGRF2	Unnamed__4	CTCC	118	4	-	Petroselinum hortense
CaGRF2	Unnamed__4	CTCC	532	4	+	Petroselinum hortense
CaGRF2	Unnamed__4	CTCC	563	4	+	Petroselinum hortense
CaGRF2	Unnamed__4	CTCC	595	4	+	Petroselinum hortense
CaGRF2	Unnamed__4	CTCC	986	4	+	Petroselinum hortense
CaGRF2	Unnamed__4	CTCC	1576	4	+	Petroselinum hortense
CaGRF2	Unnamed__4	CTCC	1832	4	+	Petroselinum hortense
CaGRF2	Unnamed__4	CTCC	1997	4	+	Petroselinum hortense
CaGRF2	Unnamed__4	CTCC	2177	4	+	Petroselinum hortense
CaGRF2	Unnamed__4	CTCC	2187	4	+	Petroselinum hortense
CaGRF2	Unnamed__4	CTCC	2246	4	+	Petroselinum hortense
CaGRF2	Unnamed__4	CTCC	2586	4	-	Petroselinum hortense
CaGRF2	TCCC-motif	TCTCCCT	531	7	+	Spinacia oleracea	part of a light responsive element
CaGRF2	Unnamed__1	CGTGG	1774	5	+	Zea mays
CaGRF2	Unnamed__1	CGTGG	1779	5	+	Zea mays
CaGRF2	Unnamed__1	CGTGG	2033	5	-	Zea mays
CaGRF2	Unnamed__1	CGTGG	2215	5	+	Zea mays
CaGRF2	ARE	AAACCA	73	6	-	Zea mays	cis-acting regulatory element essential for the anaerobic induction
CaGRF2	ARE	AAACCA	2121	6	+	Zea mays	cis-acting regulatory element essential for the anaerobic induction
CaGRF2	A-box	CCGTCC	805	6	+	Petroselinum crispum	cis-acting regulatory element
CaGRF2	Box 4	ATTAAT	359	6	+	Petroselinum crispum	part of a conserved DNA module involved in light responsiveness
CaGRF2	Box 4	ATTAAT	2369	6	-	Petroselinum crispum	part of a conserved DNA module involved in light responsiveness
CaGRF2	CAAT-box	CAAT	103	4	+	Nicotiana glutinosa
CaGRF2	CAAT-box	CAAAT	307	5	+	Pisum sativum	common cis-acting element in promoter and enhancer regions
CaGRF2	CAAT-box	CAAT	388	4	-	Nicotiana glutinosa
CaGRF2	CAAT-box	CAAAT	415	5	+	Pisum sativum	common cis-acting element in promoter and enhancer regions
CaGRF2	CAAT-box	CAAAT	449	5	-	Pisum sativum	common cis-acting element in promoter and enhancer regions
CaGRF2	CAAT-box	CCAAT	457	5	-	Arabidopsis thaliana	common cis-acting element in promoter and enhancer regions
CaGRF2	CAAT-box	CAAAT	479	5	-	Pisum sativum	common cis-acting element in promoter and enhancer regions
CaGRF2	CAAT-box	CAAAT	486	5	-	Pisum sativum	common cis-acting element in promoter and enhancer regions
CaGRF2	CAAT-box	CAAT	512	4	-	Nicotiana glutinosa
CaGRF2	CAAT-box	CAAT	663	4	-	Nicotiana glutinosa
CaGRF2	CAAT-box	CAAAT	740	5	+	Pisum sativum	common cis-acting element in promoter and enhancer regions
CaGRF2	CAAT-box	CCAAT	765	5	+	Arabidopsis thaliana	common cis-acting element in promoter and enhancer regions
CaGRF2	CAAT-box	CAAT	766	4	+	Nicotiana glutinosa
CaGRF2	CAAT-box	CCAAT	809	5	+	Arabidopsis thaliana	common cis-acting element in promoter and enhancer regions
CaGRF2	CAAT-box	CAAT	810	4	+	Nicotiana glutinosa
CaGRF2	CAAT-box	CAAT	939	4	-	Nicotiana glutinosa
CaGRF2	CAAT-box	CAAT	971	4	+	Nicotiana glutinosa
CaGRF2	CAAT-box	CAAAT	993	5	+	Pisum sativum	common cis-acting element in promoter and enhancer regions
CaGRF2	CAAT-box	CAAAT	1016	5	+	Pisum sativum	common cis-acting element in promoter and enhancer regions
CaGRF2	CAAT-box	CAAAT	1044	5	-	Pisum sativum	common cis-acting element in promoter and enhancer regions
CaGRF2	CAAT-box	CAAT	1087	4	-	Nicotiana glutinosa
CaGRF2	CAAT-box	CAAT	1094	4	+	Nicotiana glutinosa
CaGRF2	CAAT-box	CAAT	1101	4	-	Nicotiana glutinosa
CaGRF2	CAAT-box	CAAAT	1190	5	+	Pisum sativum	common cis-acting element in promoter and enhancer regions
CaGRF2	CAAT-box	CCAAT	1230	5	+	Arabidopsis thaliana	common cis-acting element in promoter and enhancer regions
CaGRF2	CAAT-box	CAAT	1231	4	+	Nicotiana glutinosa
CaGRF2	CAAT-box	CCAAT	1245	5	-	Arabidopsis thaliana	common cis-acting element in promoter and enhancer regions
CaGRF2	CAAT-box	CAAT	1266	4	-	Nicotiana glutinosa
CaGRF2	CAAT-box	CAAAT	1323	5	-	Pisum sativum	common cis-acting element in promoter and enhancer regions
CaGRF2	CAAT-box	CAAT	1343	4	+	Nicotiana glutinosa
CaGRF2	CAAT-box	CAAT	1401	4	-	Nicotiana glutinosa
CaGRF2	CAAT-box	CAAT	1463	4	+	Nicotiana glutinosa
CaGRF2	CAAT-box	CAAT	1505	4	-	Nicotiana glutinosa
CaGRF2	CAAT-box	CAAT	1564	4	-	Nicotiana glutinosa
CaGRF2	CAAT-box	CAAAT	1602	5	-	Pisum sativum	common cis-acting element in promoter and enhancer regions
CaGRF2	CAAT-box	CAAT	1709	4	-	Nicotiana glutinosa
CaGRF2	CAAT-box	CAAT	1742	4	+	Nicotiana glutinosa
CaGRF2	CAAT-box	CCAAT	1784	5	-	Arabidopsis thaliana	common cis-acting element in promoter and enhancer regions
CaGRF2	CAAT-box	CAAT	1821	4	+	Nicotiana glutinosa
CaGRF2	CAAT-box	CCAAT	1875	5	-	Arabidopsis thaliana	common cis-acting element in promoter and enhancer regions
CaGRF2	CAAT-box	CAAT	1910	4	+	Nicotiana glutinosa
CaGRF2	CAAT-box	CCAAT	1920	5	+	Arabidopsis thaliana	common cis-acting element in promoter and enhancer regions
CaGRF2	CAAT-box	CAAT	1921	4	+	Nicotiana glutinosa
CaGRF2	CAAT-box	CCAAT	1985	5	+	Arabidopsis thaliana	common cis-acting element in promoter and enhancer regions
CaGRF2	CAAT-box	CAAT	1986	4	+	Nicotiana glutinosa
CaGRF2	CAAT-box	CAAT	2265	4	-	Nicotiana glutinosa
CaGRF2	CAAT-box	CAAAT	2280	5	+	Pisum sativum	common cis-acting element in promoter and enhancer regions
CaGRF2	CAAT-box	CAAAT	2320	5	+	Pisum sativum	common cis-acting element in promoter and enhancer regions
CaGRF2	CAAT-box	CAAAT	2330	5	+	Pisum sativum	common cis-acting element in promoter and enhancer regions
CaGRF2	CAAT-box	CAAT	2333	4	-	Nicotiana glutinosa
CaGRF2	CAAT-box	CAAAT	2362	5	-	Pisum sativum	common cis-acting element in promoter and enhancer regions
CaGRF2	CAAT-box	CAAAT	2430	5	-	Pisum sativum	common cis-acting element in promoter and enhancer regions
CaGRF2	CAAT-box	CAAT	2440	4	-	Nicotiana glutinosa
CaGRF2	CAAT-box	CAAAT	2474	5	+	Pisum sativum	common cis-acting element in promoter and enhancer regions
CaGRF2	CAAT-box	CAAAT	2551	5	+	Pisum sativum	common cis-acting element in promoter and enhancer regions
CaGRF2	CAAT-box	CAAAT	2571	5	+	Pisum sativum	common cis-acting element in promoter and enhancer regions
CaGRF2	CAAT-box	CAAT	2574	4	-	Nicotiana glutinosa
CaGRF2	TC-rich repeats	GTTTTCTTAC	751	9	+	Nicotiana tabacum	cis-acting element involved in defense and stress responsiveness
CaGRF2	Myb	TAACTG	321	6	-	Arabidopsis thaliana
CaGRF2	Myb	TAACTG	337	6	-	Arabidopsis thaliana
CaGRF2	Myb	TAACTG	471	6	+	Arabidopsis thaliana
CaGRF2	Myb	TAACTG	1009	6	-	Arabidopsis thaliana
CaGRF2	O2-site	GATGATGTGG	625	9	+	Zea mays	cis-acting regulatory element involved in zein metabolism regulation
CaGRF2	MSA-like	(T/C)C(T/C)AACGG(T/C)(T/C)A	234	8.5	+	Catharanthus roseus	cis-acting element involved in cell cycle regulation
CaGRF2	MYB-like sequence	TAACCA	997	6	-	Arabidopsis thaliana
CaGRF2	MYB-like sequence	TAACCA	1052	6	-	Arabidopsis thaliana
CaGRF2	MYB-like sequence	TAACCA	2217	6	-	Arabidopsis thaliana
CaGRF2	GARE-motif	TCTGTTG	78	7	+	Brassica oleracea	gibberellin-responsive element
CaGRF2	TCT-motif	TCTTAC	888	6	+	Arabidopsis thaliana	part of a light responsive element
CaGRF2	TCT-motif	TCTTAC	2206	6	-	Arabidopsis thaliana	part of a light responsive element
CaGRF2	TCT-motif	TCTTAC	2338	6	+	Arabidopsis thaliana	part of a light responsive element
CaGRF2	MYB recognition site	CCGTTG	236	6	-	Arabidopsis thaliana
CaGRF2	WUN-motif	AAATTTCCT	676	9	+	Brassica oleracea	wound-responsive element
CaGRF2	WUN-motif	AAATTTCTT	1017	9	+	Nicotiana glutinosa
CaGRF2	G-Box	TCCACATGGCA	2318	10	+	Triticum aestivum	cis-acting regulatory element involved in light responsiveness
CaGRF2	CCGTCC-box	CCGTCC	805	6	+	Petroselinum hortense
CaGRF3	AE-box	AGAAACAA	688	8	+	Arabidopsis thaliana	part of a module for light response
CaGRF3	MYB recognition site	CCGTTG	584	6	-	Arabidopsis thaliana
CaGRF3	MYB recognition site	CCGTTG	1058	6	+	Arabidopsis thaliana
CaGRF3	TCT-motif	TCTTAC	439	6	+	Arabidopsis thaliana	part of a light responsive element
CaGRF3	TCT-motif	TCTTAC	2299	6	+	Arabidopsis thaliana	part of a light responsive element
CaGRF3	MYB-like sequence	TAACCA	1977	6	-	Arabidopsis thaliana
CaGRF3	MYB-like sequence	TAACCA	2174	6	+	Arabidopsis thaliana
CaGRF3	MBS	CAACTG	1250	6	-	Arabidopsis thaliana	MYB binding site involved in drought-inducibility
CaGRF3	G-Box	TCCACATGGCA	2264	10	+	Triticum aestivum	cis-acting regulatory element involved in light responsiveness
CaGRF3	Box 4	ATTAAT	706	6	+	Petroselinum crispum	part of a conserved DNA module involved in light responsiveness
CaGRF3	Box 4	ATTAAT	2124	6	-	Petroselinum crispum	part of a conserved DNA module involved in light responsiveness
CaGRF3	ATCT-motif	AATCTAATCC	1152	9	-	Pisum sativum	part of a conserved DNA module involved in light responsiveness
CaGRF3	ARE	AAACCA	580	6	+	Zea mays	cis-acting regulatory element essential for the anaerobic induction
CaGRF3	ARE	AAACCA	775	6	-	Zea mays	cis-acting regulatory element essential for the anaerobic induction
CaGRF3	ARE	AAACCA	1881	6	+	Zea mays	cis-acting regulatory element essential for the anaerobic induction
CaGRF3	AT-rich sequence	TAAAATACT	526	9	+	Pisum sativum	element for maximal elicitor-mediated activation (2copies)
CaGRF3	Unnamed__1	CGTGG	878	5	+	Zea mays
CaGRF3	Unnamed__1	CGTGG	1499	5	-	Zea mays
CaGRF3	Unnamed__1	CGTGG	1550	5	+	Zea mays
CaGRF3	Unnamed__1	CGTGG	1555	5	+	Zea mays
CaGRF3	Unnamed__1	CGTGG	1797	5	-	Zea mays
CaGRF3	Myb	CAACTG	1250	6	-	Arabidopsis thaliana
CaGRF3	Myb	TAACTG	1618	6	+	Arabidopsis thaliana
CaGRF3	CGTCA-motif	CGTCA	675	5	-	Hordeum vulgare	cis-acting regulatory element involved in the MeJA-responsiveness
CaGRF3	CGTCA-motif	CGTCA	875	5	-	Hordeum vulgare	cis-acting regulatory element involved in the MeJA-responsiveness
CaGRF3	TGACG-motif	TGACG	675	5	+	Hordeum vulgare	cis-acting regulatory element involved in the MeJA-responsiveness
CaGRF3	TGACG-motif	TGACG	875	5	+	Hordeum vulgare	cis-acting regulatory element involved in the MeJA-responsiveness
CaGRF3	CAAT-box	CAAAT	4	5	-	Pisum sativum	common cis-acting element in promoter and enhancer regions
CaGRF3	CAAT-box	CAAT	24	4	+	Nicotiana glutinosa
CaGRF3	CAAT-box	CAAT	82	4	-	Nicotiana glutinosa
CaGRF3	CAAT-box	CAAT	145	4	+	Nicotiana glutinosa
CaGRF3	CAAT-box	CAAT	187	4	-	Nicotiana glutinosa
CaGRF3	CAAT-box	CAAT	246	4	-	Nicotiana glutinosa
CaGRF3	CAAT-box	CAAT	313	4	+	Nicotiana glutinosa
CaGRF3	CAAT-box	CAAT	373	4	-	Nicotiana glutinosa
CaGRF3	CAAT-box	CAAT	377	4	+	Nicotiana glutinosa
CaGRF3	CAAT-box	CAAAT	397	5	-	Pisum sativum	common cis-acting element in promoter and enhancer regions
CaGRF3	CAAT-box	CAAT	412	4	+	Nicotiana glutinosa
CaGRF3	CAAT-box	CAAT	427	4	-	Nicotiana glutinosa
CaGRF3	CAAT-box	CAAT	480	4	+	Nicotiana glutinosa
CaGRF3	CAAT-box	CAAT	592	4	-	Nicotiana glutinosa
CaGRF3	CAAT-box	CAAAT	854	5	+	Pisum sativum	common cis-acting element in promoter and enhancer regions
CaGRF3	CAAT-box	CAAT	890	4	-	Nicotiana glutinosa
CaGRF3	CAAT-box	CAAT	1070	4	-	Nicotiana glutinosa
CaGRF3	CAAT-box	CAAT	1164	4	-	Nicotiana glutinosa
CaGRF3	CAAT-box	CAAT	1245	4	+	Nicotiana glutinosa
CaGRF3	CAAT-box	CAAT	1298	4	-	Nicotiana glutinosa
CaGRF3	CAAT-box	CAAT	1302	4	-	Nicotiana glutinosa
CaGRF3	CAAT-box	CAAAT	1313	5	+	Pisum sativum	common cis-acting element in promoter and enhancer regions
CaGRF3	CAAT-box	CAAAT	1348	5	-	Pisum sativum	common cis-acting element in promoter and enhancer regions
CaGRF3	CAAT-box	CAAAT	1380	5	+	Pisum sativum	common cis-acting element in promoter and enhancer regions
CaGRF3	CAAT-box	CAAAT	1411	5	-	Pisum sativum	common cis-acting element in promoter and enhancer regions
CaGRF3	CAAT-box	CAAT	1485	4	-	Nicotiana glutinosa
CaGRF3	CAAT-box	CAAT	1518	4	+	Nicotiana glutinosa
CaGRF3	CAAT-box	CCAAT	1560	5	-	Arabidopsis thaliana	common cis-acting element in promoter and enhancer regions
CaGRF3	CAAT-box	CAAT	1579	4	+	Nicotiana glutinosa
CaGRF3	CAAT-box	CAAAT	1640	5	-	Pisum sativum	common cis-acting element in promoter and enhancer regions
CaGRF3	CAAT-box	CAAT	1676	4	+	Nicotiana glutinosa
CaGRF3	CAAT-box	CCAAT	1686	5	+	Arabidopsis thaliana	common cis-acting element in promoter and enhancer regions
CaGRF3	CAAT-box	CAAT	1687	4	+	Nicotiana glutinosa
CaGRF3	CAAT-box	CCAAT	1749	5	+	Arabidopsis thaliana	common cis-acting element in promoter and enhancer regions
CaGRF3	CAAT-box	CAAT	1750	4	+	Nicotiana glutinosa
CaGRF3	CAAT-box	CCAAT	2091	5	+	Arabidopsis thaliana	common cis-acting element in promoter and enhancer regions
CaGRF3	CAAT-box	CAAT	2092	4	+	Nicotiana glutinosa
CaGRF3	CAAT-box	CCAAT	2161	5	+	Arabidopsis thaliana	common cis-acting element in promoter and enhancer regions
CaGRF3	CAAT-box	CAAT	2162	4	+	Nicotiana glutinosa
CaGRF3	CAAT-box	CAAT	2211	4	-	Nicotiana glutinosa
CaGRF3	CAAT-box	CAAAT	2226	5	+	Pisum sativum	common cis-acting element in promoter and enhancer regions
CaGRF3	CAAT-box	CAAAT	2266	5	+	Pisum sativum	common cis-acting element in promoter and enhancer regions
CaGRF3	CAAT-box	CAAT	2277	4	+	Nicotiana glutinosa
CaGRF3	CAAT-box	CAAT	2292	4	+	Nicotiana glutinosa
CaGRF3	CAAT-box	CAAT	2294	4	-	Nicotiana glutinosa
CaGRF3	CAAT-box	CAAAT	2336	5	-	Pisum sativum	common cis-acting element in promoter and enhancer regions
CaGRF3	CAAT-box	CAAAT	2403	5	-	Pisum sativum	common cis-acting element in promoter and enhancer regions
CaGRF3	CAAT-box	CAAT	2413	4	-	Nicotiana glutinosa
CaGRF3	CAAT-box	CAAAT	2437	5	-	Pisum sativum	common cis-acting element in promoter and enhancer regions
CaGRF3	CAAT-box	CAAAT	2447	5	+	Pisum sativum	common cis-acting element in promoter and enhancer regions
CaGRF3	CAAT-box	CAAAT	2511	5	+	Pisum sativum	common cis-acting element in promoter and enhancer regions
CaGRF3	CAAT-box	CAAAT	2524	5	+	Pisum sativum	common cis-acting element in promoter and enhancer regions
CaGRF3	CAAT-box	CAAAT	2544	5	+	Pisum sativum	common cis-acting element in promoter and enhancer regions
CaGRF3	CAAT-box	CAAT	2547	4	-	Nicotiana glutinosa
CaGRF3	CAAT-box	CAAT	2583	4	-	Nicotiana glutinosa
CaGRF3	G-box	CACGTC	876	6	-	Zea mays	cis-acting regulatory element involved in light responsiveness
CaGRF3	MYC	CATTTG	854	6	-	Arabidopsis thaliana
CaGRF3	MYC	CATTTG	1380	6	-	Arabidopsis thaliana
CaGRF3	MYC	CATTTG	2266	6	-	Arabidopsis thaliana
CaGRF3	MYC	CAATTG	2292	6	-	Arabidopsis thaliana
CaGRF3	MYC	CATTTG	2402	6	+	Arabidopsis thaliana
CaGRF3	ERE	ATTTTAAA	522	8	+	Nicotiana glutinos
CaGRF3	ERE	ATTTTAAA	524	8	-	Nicotiana glutinos
CaGRF3	ERE	ATTTCATA	1738	8	-	Nicotiana glutinos
CaGRF3	ACE	CTAACGTATT	541	9	+	Petroselinum crispum	cis-acting element involved in light responsiveness
CaGRF3	TATA-box	ATATAT	60	6	+	Brassica napus	core promoter element around -30 of transcription start
CaGRF3	TATA-box	TATA	61	4	+	Arabidopsis thaliana	core promoter element around -30 of transcription start
CaGRF3	TATA-box	ATTATA	166	6	+	Brassica napus	core promoter element around -30 of transcription start
CaGRF3	TATA-box	TATAA	167	5	-	Arabidopsis thaliana	core promoter element around -30 of transcription start
CaGRF3	TATA-box	TATA	168	4	+	Arabidopsis thaliana	core promoter element around -30 of transcription start
CaGRF3	TATA-box	ATTATA	178	6	+	Brassica napus	core promoter element around -30 of transcription start
CaGRF3	TATA-box	TATAA	179	5	-	Arabidopsis thaliana	core promoter element around -30 of transcription start
CaGRF3	TATA-box	TATA	180	4	+	Arabidopsis thaliana	core promoter element around -30 of transcription start
CaGRF3	TATA-box	TATA	212	4	+	Arabidopsis thaliana	core promoter element around -30 of transcription start
CaGRF3	TATA-box	TATTTAAA	381	8	+	Arabidopsis thaliana	core promoter element around -30 of transcription start
CaGRF3	TATA-box	TATA	514	4	+	Arabidopsis thaliana	core promoter element around -30 of transcription start
CaGRF3	TATA-box	ATTATA	548	6	+	Brassica napus	core promoter element around -30 of transcription start
CaGRF3	TATA-box	TATAA	549	5	-	Arabidopsis thaliana	core promoter element around -30 of transcription start
CaGRF3	TATA-box	TATA	550	4	+	Arabidopsis thaliana	core promoter element around -30 of transcription start
CaGRF3	TATA-box	TATA	623	4	+	Arabidopsis thaliana	core promoter element around -30 of transcription start
CaGRF3	TATA-box	ATATAA	632	6	+	Brassica oleracea	core promoter element around -30 of transcription start
CaGRF3	TATA-box	TATA	633	4	+	Arabidopsis thaliana	core promoter element around -30 of transcription start
CaGRF3	TATA-box	TATA	670	4	+	Arabidopsis thaliana	core promoter element around -30 of transcription start
CaGRF3	TATA-box	TATAA	936	5	-	Arabidopsis thaliana	core promoter element around -30 of transcription start
CaGRF3	TATA-box	TATA	937	4	+	Arabidopsis thaliana	core promoter element around -30 of transcription start
CaGRF3	TATA-box	TATA	963	4	+	Arabidopsis thaliana	core promoter element around -30 of transcription start
CaGRF3	TATA-box	TATA	1026	4	+	Arabidopsis thaliana	core promoter element around -30 of transcription start
CaGRF3	TATA-box	TATAAGAA	1237	8	-	Zea mays	core promoter element around -30 of transcription start
CaGRF3	TATA-box	TATAA	1240	5	-	Arabidopsis thaliana	core promoter element around -30 of transcription start
CaGRF3	TATA-box	TATA	1241	4	+	Arabidopsis thaliana	core promoter element around -30 of transcription start
CaGRF3	TATA-box	TATA	1284	4	+	Arabidopsis thaliana	core promoter element around -30 of transcription start
CaGRF3	TATA-box	TATACA	1353	6	-	Helianthus annuus	core promoter element around -30 of transcription start
CaGRF3	TATA-box	TATA	1355	4	-	Arabidopsis thaliana	core promoter element around -30 of transcription start
CaGRF3	TATA-box	TATA	1362	4	-	Arabidopsis thaliana	core promoter element around -30 of transcription start
CaGRF3	TATA-box	ATATAA	1838	6	+	Brassica oleracea	core promoter element around -30 of transcription start
CaGRF3	TATA-box	TATA	1839	4	-	Arabidopsis thaliana	core promoter element around -30 of transcription start
CaGRF3	TATA-box	TATAA	1921	5	-	Arabidopsis thaliana	core promoter element around -30 of transcription start
CaGRF3	TATA-box	TATA	1922	4	-	Arabidopsis thaliana	core promoter element around -30 of transcription start
CaGRF3	TATA-box	TATA	2001	4	-	Arabidopsis thaliana	core promoter element around -30 of transcription start
CaGRF3	TATA-box	TATAA	2079	5	-	Arabidopsis thaliana	core promoter element around -30 of transcription start
CaGRF3	TATA-box	TATA	2080	4	-	Arabidopsis thaliana	core promoter element around -30 of transcription start
CaGRF3	TATA-box	TATAA	2321	5	-	Arabidopsis thaliana	core promoter element around -30 of transcription start
CaGRF3	TATA-box	TATA	2322	4	-	Arabidopsis thaliana	core promoter element around -30 of transcription start
CaGRF3	TATA-box	TATA	2473	4	-	Arabidopsis thaliana	core promoter element around -30 of transcription start
CaGRF3	TATA-box	TAAAGATT	2578	8	+	Arabidopsis thaliana	core promoter element around -30 of transcription start
CaGRF3	Myb-binding site	CAACAG	771	6	-	Nicotiana tabacum
CaGRF3	Unnamed__4	CTCC	233	4	-	Petroselinum hortense
CaGRF3	Unnamed__4	CTCC	258	4	+	Petroselinum hortense
CaGRF3	Unnamed__4	CTCC	501	4	+	Petroselinum hortense
CaGRF3	Unnamed__4	CTCC	533	4	+	Petroselinum hortense
CaGRF3	Unnamed__4	CTCC	1261	4	+	Petroselinum hortense
CaGRF3	Unnamed__4	CTCC	1264	4	+	Petroselinum hortense
CaGRF3	Unnamed__4	CTCC	1590	4	+	Petroselinum hortense
CaGRF3	Unnamed__4	CTCC	1937	4	+	Petroselinum hortense
CaGRF3	Unnamed__4	CTCC	1970	4	-	Petroselinum hortense
CaGRF3	Unnamed__4	CTCC	2563	4	-	Petroselinum hortense
CaGRF3	as-1	TGACG	675	5	+	Arabidopsis thaliana
CaGRF3	as-1	TGACG	875	5	+	Arabidopsis thaliana
CaGRF3	CCAAT-box	CAACGG	584	6	+	Hordeum vulgare	MYBHv1 binding site
CaGRF3	CCAAT-box	CAACGG	1058	6	-	Hordeum vulgare	MYBHv1 binding site
CaGRF3	ATC-motif	AGTAATCT	449	8	-	Spinacia oleracea	part of a conserved DNA module involved in light responsiveness
CaGRF3	DRE core	GCCGAC	1542	6	+	Arabidopsis thaliana
CaGRF3	STRE	AGGGG	203	5	+	Arabidopsis thaliana
CaGRF3	STRE	AGGGG	1038	5	-	Arabidopsis thaliana
CaGRF3	STRE	AGGGG	1080	5	+	Arabidopsis thaliana
CaGRF3	ABRE	ACGTG	877	5	+	Arabidopsis thaliana	cis-acting element involved in the abscisic acid responsiveness
CaGRF3		motif_sequence	16	4	-	organism	short_function
CaGRF3		motif_sequence	315	4	+	organism	short_function
CaGRF3		motif_sequence	447	4	-	organism	short_function
CaGRF3		motif_sequence	491	4	+	organism	short_function
CaGRF3		motif_sequence	496	4	+	organism	short_function
CaGRF3		motif_sequence	554	4	-	organism	short_function
CaGRF3		motif_sequence	613	4	-	organism	short_function
CaGRF3		motif_sequence	758	4	+	organism	short_function
CaGRF3		motif_sequence	1273	4	-	organism	short_function
CaGRF3		motif_sequence	1344	4	-	organism	short_function
CaGRF3		motif_sequence	1531	4	-	organism	short_function
CaGRF3		motif_sequence	1621	4	+	organism	short_function
CaGRF3		motif_sequence	1716	4	+	organism	short_function
CaGRF3		motif_sequence	1752	4	+	organism	short_function
CaGRF3		motif_sequence	1935	4	+	organism	short_function
CaGRF3		motif_sequence	1944	4	+	organism	short_function
CaGRF3		motif_sequence	2366	4	+	organism	short_function
CaGRF3	circadian	CAAAGATATC	1930	9	+	Lycopersicon esculentum	cis-acting regulatory element involved in circadian control
CaGRF3	MYB	CAACAG	771	6	-	Arabidopsis thaliana
CaGRF3	MYB	TAACCA	1977	6	-	Arabidopsis thaliana
CaGRF3	MYB	TAACCA	2174	6	+	Arabidopsis thaliana
CaGRF3	GT1-motif	GGTTAAT	1141	7	+	Avena sativa	light responsive element
CaGRF3	GT1-motif	GGTTAA	1978	6	+	Arabidopsis thaliana	light responsive element
CaGRF3	MRE	AACCTAA	1209	7	+	Petroselinum crispum	MYB binding site involved in light responsiveness
CaGRF3	MRE	AACCTAA	1891	7	-	Petroselinum crispum	MYB binding site involved in light responsiveness
CaGRF3	AAGAA-motif	GAAAGAA	822	7	+	Avena sativa
CaGRF3	AAGAA-motif	GAAAGAA	2143	7	-	Avena sativa
CaGRF4	GARE-motif	TCTGTTG	2292	7	+	Brassica oleracea	gibberellin-responsive element
CaGRF4	TCT-motif	TCTTAC	299	6	+	Arabidopsis thaliana	part of a light responsive element
CaGRF4	TCT-motif	TCTTAC	1550	6	-	Arabidopsis thaliana	part of a light responsive element
CaGRF4	WUN-motif	AAATTACTA	1493	9	-	Nicotiana glutinosa
CaGRF4	WUN-motif	AAATTACT	1494	8	-	Nicotiana glutinosa
CaGRF4	WUN-motif	CCATTTCAA	1853	9	-	Nicotiana glutinosa
CaGRF4	WUN-motif	TTATTACAT	2316	9	+	Nicotiana glutinosa
CaGRF4	AE-box	AGAAACTT	55	8	-	Arabidopsis thaliana	part of a module for light response
CaGRF4	AE-box	AGAAACAA	1962	8	+	Arabidopsis thaliana	part of a module for light response
CaGRF4	MBS	CAACTG	1137	6	-	Arabidopsis thaliana	MYB binding site involved in drought-inducibility
CaGRF4	MBS	CAACTG	2456	6	+	Arabidopsis thaliana	MYB binding site involved in drought-inducibility
CaGRF4	MYB-like sequence	TAACCA	471	6	+	Arabidopsis thaliana
CaGRF4	MYB-like sequence	TAACCA	947	6	+	Arabidopsis thaliana
CaGRF4	CCGTCC-box	CCGTCC	354	6	+	Petroselinum hortense
CaGRF4	CCGTCC-box	CCGTCC	586	6	+	Petroselinum hortense
CaGRF4	TCA-element	CCATCTTTTT	1702	9	-	Nicotiana tabacum	cis-acting element involved in salicylic acid responsiveness
CaGRF4	G-Box	CACGTT	1796	6	-	Pisum sativum	cis-acting regulatory element involved in light responsiveness
CaGRF4	ARE	AAACCA	713	6	-	Zea mays	cis-acting regulatory element essential for the anaerobic induction
CaGRF4	ARE	AAACCA	841	6	+	Zea mays	cis-acting regulatory element essential for the anaerobic induction
CaGRF4	ARE	AAACCA	1455	6	-	Zea mays	cis-acting regulatory element essential for the anaerobic induction
CaGRF4	ARE	AAACCA	1782	6	-	Zea mays	cis-acting regulatory element essential for the anaerobic induction
CaGRF4	A-box	CCGTCC	354	6	+	Petroselinum crispum	cis-acting regulatory element
CaGRF4	A-box	CCGTCC	586	6	+	Petroselinum crispum	cis-acting regulatory element
CaGRF4	Unnamed__1	CGTGG	1577	5	-	Zea mays
CaGRF4	Unnamed__1	CGTGG	1604	5	-	Zea mays
CaGRF4	AT-rich sequence	TAAAATACT	377	9	-	Pisum sativum	element for maximal elicitor-mediated activation (2copies)
CaGRF4	TGACG-motif	TGACG	161	5	+	Hordeum vulgare	cis-acting regulatory element involved in the MeJA-responsiveness
CaGRF4	TGACG-motif	TGACG	457	5	-	Hordeum vulgare	cis-acting regulatory element involved in the MeJA-responsiveness
CaGRF4	TGACG-motif	TGACG	2469	5	+	Hordeum vulgare	cis-acting regulatory element involved in the MeJA-responsiveness
CaGRF4	TGACG-motif	TGACG	2493	5	+	Hordeum vulgare	cis-acting regulatory element involved in the MeJA-responsiveness
CaGRF4	CGTCA-motif	CGTCA	161	5	-	Hordeum vulgare	cis-acting regulatory element involved in the MeJA-responsiveness
CaGRF4	CGTCA-motif	CGTCA	457	5	+	Hordeum vulgare	cis-acting regulatory element involved in the MeJA-responsiveness
CaGRF4	CGTCA-motif	CGTCA	2469	5	-	Hordeum vulgare	cis-acting regulatory element involved in the MeJA-responsiveness
CaGRF4	CGTCA-motif	CGTCA	2493	5	-	Hordeum vulgare	cis-acting regulatory element involved in the MeJA-responsiveness
CaGRF4	Myb	CAACTG	1137	6	-	Arabidopsis thaliana
CaGRF4	Myb	CAACTG	2456	6	+	Arabidopsis thaliana
CaGRF4	O2-site	GATGATGTGG	1368	9	-	Zea mays	cis-acting regulatory element involved in zein metabolism regulation
CaGRF4	O2-site	GATGA(C/T)(A/G)TG(A/G)	2556	8	+	Zea mays	cis-acting regulatory element involved in zein metabolism regulation
CaGRF4	CAAT-box	CAAAT	30	5	+	Pisum sativum	common cis-acting element in promoter and enhancer regions
CaGRF4	CAAT-box	CAAAT	39	5	+	Pisum sativum	common cis-acting element in promoter and enhancer regions
CaGRF4	CAAT-box	CAAAT	48	5	+	Pisum sativum	common cis-acting element in promoter and enhancer regions
CaGRF4	CAAT-box	CAAAT	92	5	+	Pisum sativum	common cis-acting element in promoter and enhancer regions
CaGRF4	CAAT-box	CAAT	417	4	+	Nicotiana glutinosa
CaGRF4	CAAT-box	CCAAT	446	5	-	Arabidopsis thaliana	common cis-acting element in promoter and enhancer regions
CaGRF4	CAAT-box	CCAAT	466	5	+	Arabidopsis thaliana	common cis-acting element in promoter and enhancer regions
CaGRF4	CAAT-box	CAAT	467	4	+	Nicotiana glutinosa
CaGRF4	CAAT-box	CCAAT	474	5	+	Arabidopsis thaliana	common cis-acting element in promoter and enhancer regions
CaGRF4	CAAT-box	CAAT	475	4	+	Nicotiana glutinosa
CaGRF4	CAAT-box	CAAT	484	4	-	Nicotiana glutinosa
CaGRF4	CAAT-box	CCAAT	632	5	+	Arabidopsis thaliana	common cis-acting element in promoter and enhancer regions
CaGRF4	CAAT-box	CAAT	633	4	+	Nicotiana glutinosa
CaGRF4	CAAT-box	CCAAT	637	5	+	Arabidopsis thaliana	common cis-acting element in promoter and enhancer regions
CaGRF4	CAAT-box	CAAT	638	4	+	Nicotiana glutinosa
CaGRF4	CAAT-box	CCAAT	646	5	+	Arabidopsis thaliana	common cis-acting element in promoter and enhancer regions
CaGRF4	CAAT-box	CAAT	647	4	+	Nicotiana glutinosa
CaGRF4	CAAT-box	CAAT	760	4	-	Nicotiana glutinosa
CaGRF4	CAAT-box	CAAT	769	4	-	Nicotiana glutinosa
CaGRF4	CAAT-box	CCAAT	774	5	-	Arabidopsis thaliana	common cis-acting element in promoter and enhancer regions
CaGRF4	CAAT-box	CAAT	933	4	+	Nicotiana glutinosa
CaGRF4	CAAT-box	CAAAT	1064	5	+	Pisum sativum	common cis-acting element in promoter and enhancer regions
CaGRF4	CAAT-box	CAAAT	1318	5	-	Pisum sativum	common cis-acting element in promoter and enhancer regions
CaGRF4	CAAT-box	CCAAT	1377	5	+	Arabidopsis thaliana	common cis-acting element in promoter and enhancer regions
CaGRF4	CAAT-box	CAAT	1378	4	+	Nicotiana glutinosa
CaGRF4	CAAT-box	CAAT	1434	4	-	Nicotiana glutinosa
CaGRF4	CAAT-box	CAAT	1650	4	-	Nicotiana glutinosa
CaGRF4	CAAT-box	CCAAT	1769	5	-	Arabidopsis thaliana	common cis-acting element in promoter and enhancer regions
CaGRF4	CAAT-box	CCAAT	1780	5	-	Arabidopsis thaliana	common cis-acting element in promoter and enhancer regions
CaGRF4	CAAT-box	CAAAT	1813	5	-	Pisum sativum	common cis-acting element in promoter and enhancer regions
CaGRF4	CAAT-box	CAAT	1907	4	+	Nicotiana glutinosa
CaGRF4	CAAT-box	CAAT	2055	4	-	Nicotiana glutinosa
CaGRF4	CAAT-box	CAAAT	2105	5	+	Pisum sativum	common cis-acting element in promoter and enhancer regions
CaGRF4	CAAT-box	CAAAT	2167	5	+	Pisum sativum	common cis-acting element in promoter and enhancer regions
CaGRF4	CAAT-box	CCAAT	2170	5	-	Arabidopsis thaliana	common cis-acting element in promoter and enhancer regions
CaGRF4	CAAT-box	CAAT	2253	4	+	Nicotiana glutinosa
CaGRF4	TC-rich repeats	GTTTTCTTAC	203	9	+	Nicotiana tabacum	cis-acting element involved in defense and stress responsiveness
CaGRF4	CTAG-motif	ACTAGCAGAA	1733	9	-	Avena sativa
CaGRF4	MYC	CATTTG	2105	6	-	Arabidopsis thaliana
CaGRF4	G-box	CAGACGTGGCA	1338	10	+	Nicotiana plumbaginifolia	cis-acting regulatory element involved in light responsiveness
CaGRF4	G-box	CACGAC	2087	6	-	Zea mays	cis-acting regulatory element involved in light responsiveness
CaGRF4	Unnamed__2	CCCCGG	2506	6	-	Zea mays
CaGRF4	Myb-binding site	CAACAG	1997	6	-	Nicotiana tabacum
CaGRF4	Myb-binding site	CAACAG	2189	6	-	Nicotiana tabacum
CaGRF4	Myb-binding site	CAACAG	2293	6	-	Nicotiana tabacum
CaGRF4	TATA-box	TATA	7	4	+	Arabidopsis thaliana	core promoter element around -30 of transcription start
CaGRF4	TATA-box	TATA	15	4	+	Arabidopsis thaliana	core promoter element around -30 of transcription start
CaGRF4	TATA-box	TATA	153	4	+	Arabidopsis thaliana	core promoter element around -30 of transcription start
CaGRF4	TATA-box	TATACA	196	6	-	Helianthus annuus	core promoter element around -30 of transcription start
CaGRF4	TATA-box	TATA	198	4	+	Arabidopsis thaliana	core promoter element around -30 of transcription start
CaGRF4	TATA-box	ATATAT	213	6	+	Brassica napus	core promoter element around -30 of transcription start
CaGRF4	TATA-box	TATATA	214	6	+	Arabidopsis thaliana	core promoter element around -30 of transcription start
CaGRF4	TATA-box	ATATAT	215	6	+	Brassica napus	core promoter element around -30 of transcription start
CaGRF4	TATA-box	TATA	216	4	+	Arabidopsis thaliana	core promoter element around -30 of transcription start
CaGRF4	TATA-box	TATA	312	4	+	Arabidopsis thaliana	core promoter element around -30 of transcription start
CaGRF4	TATA-box	TACAAAA	389	7	-	Oryza sativa	core promoter element around -30 of transcription start
CaGRF4	TATA-box	TATACA	392	6	-	Helianthus annuus	core promoter element around -30 of transcription start
CaGRF4	TATA-box	TATA	394	4	+	Arabidopsis thaliana	core promoter element around -30 of transcription start
CaGRF4	TATA-box	ATATAA	401	6	+	Brassica oleracea	core promoter element around -30 of transcription start
CaGRF4	TATA-box	TATA	402	4	+	Arabidopsis thaliana	core promoter element around -30 of transcription start
CaGRF4	TATA-box	ccTATAAAaa	500	9	+	Arabidopsis thaliana	core promoter element around -30 of transcription start
CaGRF4	TATA-box	TATACA	517	6	-	Helianthus annuus	core promoter element around -30 of transcription start
CaGRF4	TATA-box	TATA	519	4	+	Arabidopsis thaliana	core promoter element around -30 of transcription start
CaGRF4	TATA-box	TATTTAAA	530	8	-	Arabidopsis thaliana	core promoter element around -30 of transcription start
CaGRF4	TATA-box	ATATAA	535	6	+	Brassica oleracea	core promoter element around -30 of transcription start
CaGRF4	TATA-box	TATA	536	4	+	Arabidopsis thaliana	core promoter element around -30 of transcription start
CaGRF4	TATA-box	TATAAATA	676	8	-	Daucus carota	core promoter element around -30 of transcription start
CaGRF4	TATA-box	TATAAAT	677	7	-	Brassica juncea	core promoter element around -30 of transcription start
CaGRF4	TATA-box	TATAAA	678	6	-	Helianthus annuus	core promoter element around -30 of transcription start
CaGRF4	TATA-box	TATAA	679	5	-	Arabidopsis thaliana	core promoter element around -30 of transcription start
CaGRF4	TATA-box	TATA	680	4	+	Arabidopsis thaliana	core promoter element around -30 of transcription start
CaGRF4	TATA-box	TATTTAAA	727	8	-	Arabidopsis thaliana	core promoter element around -30 of transcription start
CaGRF4	TATA-box	TATA	859	4	+	Arabidopsis thaliana	core promoter element around -30 of transcription start
CaGRF4	TATA-box	ATATAT	940	6	+	Brassica napus	core promoter element around -30 of transcription start
CaGRF4	TATA-box	TATA	941	4	+	Arabidopsis thaliana	core promoter element around -30 of transcription start
CaGRF4	TATA-box	TATAAAA	1048	7	-	Pisum sativum	core promoter element around -30 of transcription start
CaGRF4	TATA-box	TATAAA	1049	6	-	Helianthus annuus	core promoter element around -30 of transcription start
CaGRF4	TATA-box	TATAA	1050	5	-	Arabidopsis thaliana	core promoter element around -30 of transcription start
CaGRF4	TATA-box	TATA	1051	4	+	Arabidopsis thaliana	core promoter element around -30 of transcription start
CaGRF4	TATA-box	ATATAT	1216	6	+	Brassica napus	core promoter element around -30 of transcription start
CaGRF4	TATA-box	TATA	1217	4	+	Arabidopsis thaliana	core promoter element around -30 of transcription start
CaGRF4	TATA-box	ATATAT	1256	6	+	Brassica napus	core promoter element around -30 of transcription start
CaGRF4	TATA-box	TATA	1257	4	+	Arabidopsis thaliana	core promoter element around -30 of transcription start
CaGRF4	TATA-box	ATATAT	1298	6	+	Brassica napus	core promoter element around -30 of transcription start
CaGRF4	TATA-box	TATA	1299	4	+	Arabidopsis thaliana	core promoter element around -30 of transcription start
CaGRF4	TATA-box	ATATAA	1394	6	+	Brassica oleracea	core promoter element around -30 of transcription start
CaGRF4	TATA-box	TATA	1395	4	-	Arabidopsis thaliana	core promoter element around -30 of transcription start
CaGRF4	TATA-box	TATA	1504	4	-	Arabidopsis thaliana	core promoter element around -30 of transcription start
CaGRF4	TATA-box	ATTATA	1543	6	+	Brassica napus	core promoter element around -30 of transcription start
CaGRF4	TATA-box	TATAA	1544	5	-	Arabidopsis thaliana	core promoter element around -30 of transcription start
CaGRF4	TATA-box	TATA	1545	4	-	Arabidopsis thaliana	core promoter element around -30 of transcription start
CaGRF4	TATA-box	ccTATAAAaa	1775	9	-	Arabidopsis thaliana	core promoter element around -30 of transcription start
CaGRF4	TATA-box	TACAAAA	2256	7	+	Oryza sativa	core promoter element around -30 of transcription start
CaGRF4	TATA-box	ccTATAAAaa	2531	9	-	Arabidopsis thaliana	core promoter element around -30 of transcription start
CaGRF4	ERE	ATTTTAAA	380	8	+	Nicotiana glutinos
CaGRF4	Myc	TCTCTTA	297	7	+	Arabidopsis thaliana
CaGRF4	Unnamed__4	CTCC	998	4	+	Petroselinum hortense
CaGRF4	Unnamed__4	CTCC	1030	4	+	Petroselinum hortense
CaGRF4	Unnamed__4	CTCC	1146	4	+	Petroselinum hortense
CaGRF4	Unnamed__4	CTCC	1149	4	+	Petroselinum hortense
CaGRF4	Unnamed__4	CTCC	1170	4	-	Petroselinum hortense
CaGRF4	Unnamed__4	CTCC	1597	4	+	Petroselinum hortense
CaGRF4	Unnamed__4	CTCC	2164	4	+	Petroselinum hortense
CaGRF4	Unnamed__4	CTCC	2220	4	+	Petroselinum hortense
CaGRF4	Unnamed__4	CTCC	2375	4	+	Petroselinum hortense
CaGRF4	Unnamed__4	CTCC	2579	4	-	Petroselinum hortense
CaGRF4	Unnamed__4	CTCC	2582	4	-	Petroselinum hortense
CaGRF4	RY-element	CATGCATG	1828	8	-	Helianthus annuus	cis-acting regulatory element involved in seed-specific regulation
CaGRF4	LTR	CCGAAA	2307	6	+	Hordeum vulgare	cis-acting element involved in low-temperature responsiveness
CaGRF4	as-1	TGACG	161	5	+	Arabidopsis thaliana
CaGRF4	as-1	TGACG	457	5	-	Arabidopsis thaliana
CaGRF4	as-1	TGACG	2469	5	+	Arabidopsis thaliana
CaGRF4	as-1	TGACG	2493	5	+	Arabidopsis thaliana
CaGRF4	CCGTCC motif	CCGTCC	354	6	+	Nicotiana tabacum
CaGRF4	CCGTCC motif	CCGTCC	586	6	+	Nicotiana tabacum
CaGRF4	AT~TATA-box	TATATA	214	6	+	Arabidopsis thaliana
CaGRF4	ABRE	GACACGTGGC	659	9	-	Triticum aestivum	cis-acting element involved in the abscisic acid responsiveness
CaGRF4	ABRE	ACGTG	1797	5	+	Arabidopsis thaliana	cis-acting element involved in the abscisic acid responsiveness
CaGRF4	STRE	AGGGG	523	5	+	Arabidopsis thaliana
CaGRF4	STRE	AGGGG	863	5	+	Arabidopsis thaliana
CaGRF4	STRE	AGGGG	2217	5	-	Arabidopsis thaliana
CaGRF4	STRE	AGGGG	2545	5	+	Arabidopsis thaliana
CaGRF4	MYB	TAACCA	471	6	+	Arabidopsis thaliana
CaGRF4	MYB	TAACCA	947	6	+	Arabidopsis thaliana
CaGRF4	MYB	CAACAG	1997	6	-	Arabidopsis thaliana
CaGRF4	MYB	CAACCA	2118	6	+	Arabidopsis thaliana
CaGRF4	MYB	CAACAG	2189	6	-	Arabidopsis thaliana
CaGRF4	MYB	CAACAG	2293	6	-	Arabidopsis thaliana
CaGRF4		motif_sequence	209	4	-	organism	short_function
CaGRF4		motif_sequence	608	4	+	organism	short_function
CaGRF4		motif_sequence	1056	4	+	organism	short_function
CaGRF4		motif_sequence	1368	4	-	organism	short_function
CaGRF4		motif_sequence	1514	4	-	organism	short_function
CaGRF4		motif_sequence	1555	4	+	organism	short_function
CaGRF4		motif_sequence	1866	4	+	organism	short_function
CaGRF4		motif_sequence	1896	4	-	organism	short_function
CaGRF4		motif_sequence	1911	4	+	organism	short_function
CaGRF4		motif_sequence	1978	4	-	organism	short_function
CaGRF4		motif_sequence	1983	4	-	organism	short_function
CaGRF4		motif_sequence	2162	4	+	organism	short_function
CaGRF4		motif_sequence	2199	4	+	organism	short_function
CaGRF4		motif_sequence	2263	4	+	organism	short_function
CaGRF4		motif_sequence	2351	4	+	organism	short_function
CaGRF4		motif_sequence	2447	4	+	organism	short_function
CaGRF4		motif_sequence	2549	4	-	organism	short_function
CaGRF4	W box	TTGACC	899	6	+	Arabidopsis thaliana
CaGRF4	W box	TTGACC	1573	6	+	Arabidopsis thaliana
CaGRF4	AAGAA-motif	GAAAGAA	24	7	-	Avena sativa
CaGRF4	AAGAA-motif	gGTAAAGAAA	1885	10	-	Avena sativa
CaGRF4	AAGAA-motif	GAAAGAA	2287	7	-	Avena sativa
CaGRF4	F-box	CTATTCTCATT	1111	10	+	Lycopersicon esculentum
CaGRF4	MRE	AACCTAA	498	7	+	Petroselinum crispum	MYB binding site involved in light responsiveness
CaGRF4	GT1-motif	GGTTAAT	469	7	-	Avena sativa	light responsive element
CaGRF4	GT1-motif	GGTTAA	470	6	-	Arabidopsis thaliana	light responsive element
CaGRF5	as-1	TGACG	160	5	+	Arabidopsis thaliana
CaGRF5	as-1	TGACG	456	5	-	Arabidopsis thaliana
CaGRF5	as-1	TGACG	2468	5	+	Arabidopsis thaliana
CaGRF5	as-1	TGACG	2492	5	+	Arabidopsis thaliana
CaGRF5	LTR	CCGAAA	2306	6	+	Hordeum vulgare	cis-acting element involved in low-temperature responsiveness
CaGRF5	RY-element	CATGCATG	1827	8	-	Helianthus annuus	cis-acting regulatory element involved in seed-specific regulation
CaGRF5	Unnamed__4	CTCC	997	4	+	Petroselinum hortense
CaGRF5	Unnamed__4	CTCC	1029	4	+	Petroselinum hortense
CaGRF5	Unnamed__4	CTCC	1145	4	+	Petroselinum hortense
CaGRF5	Unnamed__4	CTCC	1148	4	+	Petroselinum hortense
CaGRF5	Unnamed__4	CTCC	1169	4	-	Petroselinum hortense
CaGRF5	Unnamed__4	CTCC	1596	4	+	Petroselinum hortense
CaGRF5	Unnamed__4	CTCC	2163	4	+	Petroselinum hortense
CaGRF5	Unnamed__4	CTCC	2219	4	+	Petroselinum hortense
CaGRF5	Unnamed__4	CTCC	2374	4	+	Petroselinum hortense
CaGRF5	Unnamed__4	CTCC	2578	4	-	Petroselinum hortense
CaGRF5	Unnamed__4	CTCC	2581	4	-	Petroselinum hortense
CaGRF5	TATA-box	TATA	6	4	+	Arabidopsis thaliana	core promoter element around -30 of transcription start
CaGRF5	TATA-box	TATA	14	4	+	Arabidopsis thaliana	core promoter element around -30 of transcription start
CaGRF5	TATA-box	TATA	152	4	+	Arabidopsis thaliana	core promoter element around -30 of transcription start
CaGRF5	TATA-box	TATACA	195	6	-	Helianthus annuus	core promoter element around -30 of transcription start
CaGRF5	TATA-box	TATA	197	4	+	Arabidopsis thaliana	core promoter element around -30 of transcription start
CaGRF5	TATA-box	ATATAT	212	6	+	Brassica napus	core promoter element around -30 of transcription start
CaGRF5	TATA-box	TATATA	213	6	+	Arabidopsis thaliana	core promoter element around -30 of transcription start
CaGRF5	TATA-box	ATATAT	214	6	+	Brassica napus	core promoter element around -30 of transcription start
CaGRF5	TATA-box	TATA	215	4	+	Arabidopsis thaliana	core promoter element around -30 of transcription start
CaGRF5	TATA-box	TATA	311	4	+	Arabidopsis thaliana	core promoter element around -30 of transcription start
CaGRF5	TATA-box	TACAAAA	388	7	-	Oryza sativa	core promoter element around -30 of transcription start
CaGRF5	TATA-box	TATACA	391	6	-	Helianthus annuus	core promoter element around -30 of transcription start
CaGRF5	TATA-box	TATA	393	4	+	Arabidopsis thaliana	core promoter element around -30 of transcription start
CaGRF5	TATA-box	ATATAA	400	6	+	Brassica oleracea	core promoter element around -30 of transcription start
CaGRF5	TATA-box	TATA	401	4	+	Arabidopsis thaliana	core promoter element around -30 of transcription start
CaGRF5	TATA-box	ccTATAAAaa	499	9	+	Arabidopsis thaliana	core promoter element around -30 of transcription start
CaGRF5	TATA-box	TATACA	516	6	-	Helianthus annuus	core promoter element around -30 of transcription start
CaGRF5	TATA-box	TATA	518	4	+	Arabidopsis thaliana	core promoter element around -30 of transcription start
CaGRF5	TATA-box	TATTTAAA	529	8	-	Arabidopsis thaliana	core promoter element around -30 of transcription start
CaGRF5	TATA-box	ATATAA	534	6	+	Brassica oleracea	core promoter element around -30 of transcription start
CaGRF5	TATA-box	TATA	535	4	+	Arabidopsis thaliana	core promoter element around -30 of transcription start
CaGRF5	TATA-box	TATAAATA	675	8	-	Daucus carota	core promoter element around -30 of transcription start
CaGRF5	TATA-box	TATAAAT	676	7	-	Brassica juncea	core promoter element around -30 of transcription start
CaGRF5	TATA-box	TATAAA	677	6	-	Helianthus annuus	core promoter element around -30 of transcription start
CaGRF5	TATA-box	TATAA	678	5	-	Arabidopsis thaliana	core promoter element around -30 of transcription start
CaGRF5	TATA-box	TATA	679	4	+	Arabidopsis thaliana	core promoter element around -30 of transcription start
CaGRF5	TATA-box	TATTTAAA	726	8	-	Arabidopsis thaliana	core promoter element around -30 of transcription start
CaGRF5	TATA-box	TATA	858	4	+	Arabidopsis thaliana	core promoter element around -30 of transcription start
CaGRF5	TATA-box	ATATAT	939	6	+	Brassica napus	core promoter element around -30 of transcription start
CaGRF5	TATA-box	TATA	940	4	+	Arabidopsis thaliana	core promoter element around -30 of transcription start
CaGRF5	TATA-box	TATAAAA	1047	7	-	Pisum sativum	core promoter element around -30 of transcription start
CaGRF5	TATA-box	TATAAA	1048	6	-	Helianthus annuus	core promoter element around -30 of transcription start
CaGRF5	TATA-box	TATAA	1049	5	-	Arabidopsis thaliana	core promoter element around -30 of transcription start
CaGRF5	TATA-box	TATA	1050	4	+	Arabidopsis thaliana	core promoter element around -30 of transcription start
CaGRF5	TATA-box	ATATAT	1215	6	+	Brassica napus	core promoter element around -30 of transcription start
CaGRF5	TATA-box	TATA	1216	4	+	Arabidopsis thaliana	core promoter element around -30 of transcription start
CaGRF5	TATA-box	ATATAT	1255	6	+	Brassica napus	core promoter element around -30 of transcription start
CaGRF5	TATA-box	TATA	1256	4	+	Arabidopsis thaliana	core promoter element around -30 of transcription start
CaGRF5	TATA-box	ATATAT	1297	6	+	Brassica napus	core promoter element around -30 of transcription start
CaGRF5	TATA-box	TATA	1298	4	+	Arabidopsis thaliana	core promoter element around -30 of transcription start
CaGRF5	TATA-box	ATATAA	1393	6	+	Brassica oleracea	core promoter element around -30 of transcription start
CaGRF5	TATA-box	TATA	1394	4	-	Arabidopsis thaliana	core promoter element around -30 of transcription start
CaGRF5	TATA-box	TATA	1503	4	-	Arabidopsis thaliana	core promoter element around -30 of transcription start
CaGRF5	TATA-box	ATTATA	1542	6	+	Brassica napus	core promoter element around -30 of transcription start
CaGRF5	TATA-box	TATAA	1543	5	-	Arabidopsis thaliana	core promoter element around -30 of transcription start
CaGRF5	TATA-box	TATA	1544	4	-	Arabidopsis thaliana	core promoter element around -30 of transcription start
CaGRF5	TATA-box	ccTATAAAaa	1774	9	-	Arabidopsis thaliana	core promoter element around -30 of transcription start
CaGRF5	TATA-box	TACAAAA	2255	7	+	Oryza sativa	core promoter element around -30 of transcription start
CaGRF5	TATA-box	ccTATAAAaa	2530	9	-	Arabidopsis thaliana	core promoter element around -30 of transcription start
CaGRF5	Myc	TCTCTTA	296	7	+	Arabidopsis thaliana
CaGRF5	ERE	ATTTTAAA	379	8	+	Nicotiana glutinos
CaGRF5	Myb-binding site	CAACAG	1996	6	-	Nicotiana tabacum
CaGRF5	Myb-binding site	CAACAG	2188	6	-	Nicotiana tabacum
CaGRF5	Myb-binding site	CAACAG	2292	6	-	Nicotiana tabacum
CaGRF5	Unnamed__2	CCCCGG	2505	6	-	Zea mays
CaGRF5	G-box	CAGACGTGGCA	1337	10	+	Nicotiana plumbaginifolia	cis-acting regulatory element involved in light responsiveness
CaGRF5	G-box	CACGAC	2086	6	-	Zea mays	cis-acting regulatory element involved in light responsiveness
CaGRF5	MYC	CATTTG	2104	6	-	Arabidopsis thaliana
CaGRF5	CTAG-motif	ACTAGCAGAA	1732	9	-	Avena sativa
CaGRF5	GT1-motif	GGTTAAT	468	7	-	Avena sativa	light responsive element
CaGRF5	GT1-motif	GGTTAA	469	6	-	Arabidopsis thaliana	light responsive element
CaGRF5	MRE	AACCTAA	497	7	+	Petroselinum crispum	MYB binding site involved in light responsiveness
CaGRF5	F-box	CTATTCTCATT	1110	10	+	Lycopersicon esculentum
CaGRF5	AAGAA-motif	GAAAGAA	23	7	-	Avena sativa
CaGRF5	AAGAA-motif	gGTAAAGAAA	1884	10	-	Avena sativa
CaGRF5	AAGAA-motif	GAAAGAA	2286	7	-	Avena sativa
CaGRF5	W box	TTGACC	898	6	+	Arabidopsis thaliana
CaGRF5	W box	TTGACC	1572	6	+	Arabidopsis thaliana
CaGRF5		motif_sequence	208	4	-	organism	short_function
CaGRF5		motif_sequence	607	4	+	organism	short_function
CaGRF5		motif_sequence	1055	4	+	organism	short_function
CaGRF5		motif_sequence	1367	4	-	organism	short_function
CaGRF5		motif_sequence	1513	4	-	organism	short_function
CaGRF5		motif_sequence	1554	4	+	organism	short_function
CaGRF5		motif_sequence	1865	4	+	organism	short_function
CaGRF5		motif_sequence	1895	4	-	organism	short_function
CaGRF5		motif_sequence	1910	4	+	organism	short_function
CaGRF5		motif_sequence	1977	4	-	organism	short_function
CaGRF5		motif_sequence	1982	4	-	organism	short_function
CaGRF5		motif_sequence	2161	4	+	organism	short_function
CaGRF5		motif_sequence	2198	4	+	organism	short_function
CaGRF5		motif_sequence	2262	4	+	organism	short_function
CaGRF5		motif_sequence	2350	4	+	organism	short_function
CaGRF5		motif_sequence	2446	4	+	organism	short_function
CaGRF5		motif_sequence	2548	4	-	organism	short_function
CaGRF5	MYB	TAACCA	470	6	+	Arabidopsis thaliana
CaGRF5	MYB	TAACCA	946	6	+	Arabidopsis thaliana
CaGRF5	MYB	CAACAG	1996	6	-	Arabidopsis thaliana
CaGRF5	MYB	CAACCA	2117	6	+	Arabidopsis thaliana
CaGRF5	MYB	CAACAG	2188	6	-	Arabidopsis thaliana
CaGRF5	MYB	CAACAG	2292	6	-	Arabidopsis thaliana
CaGRF5	STRE	AGGGG	522	5	+	Arabidopsis thaliana
CaGRF5	STRE	AGGGG	862	5	+	Arabidopsis thaliana
CaGRF5	STRE	AGGGG	2216	5	-	Arabidopsis thaliana
CaGRF5	STRE	AGGGG	2544	5	+	Arabidopsis thaliana
CaGRF5	ABRE	GACACGTGGC	658	9	-	Triticum aestivum	cis-acting element involved in the abscisic acid responsiveness
CaGRF5	ABRE	ACGTG	1796	5	+	Arabidopsis thaliana	cis-acting element involved in the abscisic acid responsiveness
CaGRF5	AT~TATA-box	TATATA	213	6	+	Arabidopsis thaliana
CaGRF5	CCGTCC motif	CCGTCC	353	6	+	Nicotiana tabacum
CaGRF5	CCGTCC motif	CCGTCC	585	6	+	Nicotiana tabacum
CaGRF5	G-Box	CACGTT	1795	6	-	Pisum sativum	cis-acting regulatory element involved in light responsiveness
CaGRF5	TCA-element	CCATCTTTTT	1701	9	-	Nicotiana tabacum	cis-acting element involved in salicylic acid responsiveness
CaGRF5	CCGTCC-box	CCGTCC	353	6	+	Petroselinum hortense
CaGRF5	CCGTCC-box	CCGTCC	585	6	+	Petroselinum hortense
CaGRF5	MYB-like sequence	TAACCA	470	6	+	Arabidopsis thaliana
CaGRF5	MYB-like sequence	TAACCA	946	6	+	Arabidopsis thaliana
CaGRF5	MBS	CAACTG	1136	6	-	Arabidopsis thaliana	MYB binding site involved in drought-inducibility
CaGRF5	MBS	CAACTG	2455	6	+	Arabidopsis thaliana	MYB binding site involved in drought-inducibility
CaGRF5	AE-box	AGAAACTT	54	8	-	Arabidopsis thaliana	part of a module for light response
CaGRF5	AE-box	AGAAACAA	1961	8	+	Arabidopsis thaliana	part of a module for light response
CaGRF5	WUN-motif	AAATTACTA	1492	9	-	Nicotiana glutinosa
CaGRF5	WUN-motif	AAATTACT	1493	8	-	Nicotiana glutinosa
CaGRF5	WUN-motif	CCATTTCAA	1852	9	-	Nicotiana glutinosa
CaGRF5	WUN-motif	TTATTACAT	2315	9	+	Nicotiana glutinosa
CaGRF5	TCT-motif	TCTTAC	298	6	+	Arabidopsis thaliana	part of a light responsive element
CaGRF5	TCT-motif	TCTTAC	1549	6	-	Arabidopsis thaliana	part of a light responsive element
CaGRF5	GARE-motif	TCTGTTG	2291	7	+	Brassica oleracea	gibberellin-responsive element
CaGRF5	TC-rich repeats	GTTTTCTTAC	202	9	+	Nicotiana tabacum	cis-acting element involved in defense and stress responsiveness
CaGRF5	CAAT-box	CAAAT	29	5	+	Pisum sativum	common cis-acting element in promoter and enhancer regions
CaGRF5	CAAT-box	CAAAT	38	5	+	Pisum sativum	common cis-acting element in promoter and enhancer regions
CaGRF5	CAAT-box	CAAAT	47	5	+	Pisum sativum	common cis-acting element in promoter and enhancer regions
CaGRF5	CAAT-box	CAAAT	91	5	+	Pisum sativum	common cis-acting element in promoter and enhancer regions
CaGRF5	CAAT-box	CAAT	416	4	+	Nicotiana glutinosa
CaGRF5	CAAT-box	CCAAT	445	5	-	Arabidopsis thaliana	common cis-acting element in promoter and enhancer regions
CaGRF5	CAAT-box	CCAAT	465	5	+	Arabidopsis thaliana	common cis-acting element in promoter and enhancer regions
CaGRF5	CAAT-box	CAAT	466	4	+	Nicotiana glutinosa
CaGRF5	CAAT-box	CCAAT	473	5	+	Arabidopsis thaliana	common cis-acting element in promoter and enhancer regions
CaGRF5	CAAT-box	CAAT	474	4	+	Nicotiana glutinosa
CaGRF5	CAAT-box	CAAT	483	4	-	Nicotiana glutinosa
CaGRF5	CAAT-box	CCAAT	631	5	+	Arabidopsis thaliana	common cis-acting element in promoter and enhancer regions
CaGRF5	CAAT-box	CAAT	632	4	+	Nicotiana glutinosa
CaGRF5	CAAT-box	CCAAT	636	5	+	Arabidopsis thaliana	common cis-acting element in promoter and enhancer regions
CaGRF5	CAAT-box	CAAT	637	4	+	Nicotiana glutinosa
CaGRF5	CAAT-box	CCAAT	645	5	+	Arabidopsis thaliana	common cis-acting element in promoter and enhancer regions
CaGRF5	CAAT-box	CAAT	646	4	+	Nicotiana glutinosa
CaGRF5	CAAT-box	CAAT	759	4	-	Nicotiana glutinosa
CaGRF5	CAAT-box	CAAT	768	4	-	Nicotiana glutinosa
CaGRF5	CAAT-box	CCAAT	773	5	-	Arabidopsis thaliana	common cis-acting element in promoter and enhancer regions
CaGRF5	CAAT-box	CAAT	932	4	+	Nicotiana glutinosa
CaGRF5	CAAT-box	CAAAT	1063	5	+	Pisum sativum	common cis-acting element in promoter and enhancer regions
CaGRF5	CAAT-box	CAAAT	1317	5	-	Pisum sativum	common cis-acting element in promoter and enhancer regions
CaGRF5	CAAT-box	CCAAT	1376	5	+	Arabidopsis thaliana	common cis-acting element in promoter and enhancer regions
CaGRF5	CAAT-box	CAAT	1377	4	+	Nicotiana glutinosa
CaGRF5	CAAT-box	CAAT	1433	4	-	Nicotiana glutinosa
CaGRF5	CAAT-box	CAAT	1649	4	-	Nicotiana glutinosa
CaGRF5	CAAT-box	CCAAT	1768	5	-	Arabidopsis thaliana	common cis-acting element in promoter and enhancer regions
CaGRF5	CAAT-box	CCAAT	1779	5	-	Arabidopsis thaliana	common cis-acting element in promoter and enhancer regions
CaGRF5	CAAT-box	CAAAT	1812	5	-	Pisum sativum	common cis-acting element in promoter and enhancer regions
CaGRF5	CAAT-box	CAAT	1906	4	+	Nicotiana glutinosa
CaGRF5	CAAT-box	CAAT	2054	4	-	Nicotiana glutinosa
CaGRF5	CAAT-box	CAAAT	2104	5	+	Pisum sativum	common cis-acting element in promoter and enhancer regions
CaGRF5	CAAT-box	CAAAT	2166	5	+	Pisum sativum	common cis-acting element in promoter and enhancer regions
CaGRF5	CAAT-box	CCAAT	2169	5	-	Arabidopsis thaliana	common cis-acting element in promoter and enhancer regions
CaGRF5	CAAT-box	CAAT	2252	4	+	Nicotiana glutinosa
CaGRF5	O2-site	GATGATGTGG	1367	9	-	Zea mays	cis-acting regulatory element involved in zein metabolism regulation
CaGRF5	O2-site	GATGA(C/T)(A/G)TG(A/G)	2555	8	+	Zea mays	cis-acting regulatory element involved in zein metabolism regulation
CaGRF5	Myb	CAACTG	1136	6	-	Arabidopsis thaliana
CaGRF5	Myb	CAACTG	2455	6	+	Arabidopsis thaliana
CaGRF5	TGACG-motif	TGACG	160	5	+	Hordeum vulgare	cis-acting regulatory element involved in the MeJA-responsiveness
CaGRF5	TGACG-motif	TGACG	456	5	-	Hordeum vulgare	cis-acting regulatory element involved in the MeJA-responsiveness
CaGRF5	TGACG-motif	TGACG	2468	5	+	Hordeum vulgare	cis-acting regulatory element involved in the MeJA-responsiveness
CaGRF5	TGACG-motif	TGACG	2492	5	+	Hordeum vulgare	cis-acting regulatory element involved in the MeJA-responsiveness
CaGRF5	CGTCA-motif	CGTCA	160	5	-	Hordeum vulgare	cis-acting regulatory element involved in the MeJA-responsiveness
CaGRF5	CGTCA-motif	CGTCA	456	5	+	Hordeum vulgare	cis-acting regulatory element involved in the MeJA-responsiveness
CaGRF5	CGTCA-motif	CGTCA	2468	5	-	Hordeum vulgare	cis-acting regulatory element involved in the MeJA-responsiveness
CaGRF5	CGTCA-motif	CGTCA	2492	5	-	Hordeum vulgare	cis-acting regulatory element involved in the MeJA-responsiveness
CaGRF5	Unnamed__1	CGTGG	1576	5	-	Zea mays
CaGRF5	Unnamed__1	CGTGG	1603	5	-	Zea mays
CaGRF5	AT-rich sequence	TAAAATACT	376	9	-	Pisum sativum	element for maximal elicitor-mediated activation (2copies)
CaGRF5	A-box	CCGTCC	353	6	+	Petroselinum crispum	cis-acting regulatory element
CaGRF5	A-box	CCGTCC	585	6	+	Petroselinum crispum	cis-acting regulatory element
CaGRF5	ARE	AAACCA	712	6	-	Zea mays	cis-acting regulatory element essential for the anaerobic induction
CaGRF5	ARE	AAACCA	840	6	+	Zea mays	cis-acting regulatory element essential for the anaerobic induction
CaGRF5	ARE	AAACCA	1454	6	-	Zea mays	cis-acting regulatory element essential for the anaerobic induction
CaGRF5	ARE	AAACCA	1781	6	-	Zea mays	cis-acting regulatory element essential for the anaerobic induction
CaGRF6	CAAT-box	CAAAT	30	5	+	Pisum sativum	common cis-acting element in promoter and enhancer regions
CaGRF6	CAAT-box	CAAAT	39	5	+	Pisum sativum	common cis-acting element in promoter and enhancer regions
CaGRF6	CAAT-box	CAAAT	48	5	+	Pisum sativum	common cis-acting element in promoter and enhancer regions
CaGRF6	CAAT-box	CAAAT	92	5	+	Pisum sativum	common cis-acting element in promoter and enhancer regions
CaGRF6	CAAT-box	CAAT	417	4	+	Nicotiana glutinosa
CaGRF6	CAAT-box	CCAAT	446	5	-	Arabidopsis thaliana	common cis-acting element in promoter and enhancer regions
CaGRF6	CAAT-box	CCAAT	466	5	+	Arabidopsis thaliana	common cis-acting element in promoter and enhancer regions
CaGRF6	CAAT-box	CAAT	467	4	+	Nicotiana glutinosa
CaGRF6	CAAT-box	CCAAT	474	5	+	Arabidopsis thaliana	common cis-acting element in promoter and enhancer regions
CaGRF6	CAAT-box	CAAT	475	4	+	Nicotiana glutinosa
CaGRF6	CAAT-box	CAAT	484	4	-	Nicotiana glutinosa
CaGRF6	CAAT-box	CCAAT	632	5	+	Arabidopsis thaliana	common cis-acting element in promoter and enhancer regions
CaGRF6	CAAT-box	CAAT	633	4	+	Nicotiana glutinosa
CaGRF6	CAAT-box	CCAAT	637	5	+	Arabidopsis thaliana	common cis-acting element in promoter and enhancer regions
CaGRF6	CAAT-box	CAAT	638	4	+	Nicotiana glutinosa
CaGRF6	CAAT-box	CCAAT	646	5	+	Arabidopsis thaliana	common cis-acting element in promoter and enhancer regions
CaGRF6	CAAT-box	CAAT	647	4	+	Nicotiana glutinosa
CaGRF6	CAAT-box	CAAT	760	4	-	Nicotiana glutinosa
CaGRF6	CAAT-box	CAAT	769	4	-	Nicotiana glutinosa
CaGRF6	CAAT-box	CCAAT	774	5	-	Arabidopsis thaliana	common cis-acting element in promoter and enhancer regions
CaGRF6	CAAT-box	CAAT	933	4	+	Nicotiana glutinosa
CaGRF6	CAAT-box	CAAAT	1064	5	+	Pisum sativum	common cis-acting element in promoter and enhancer regions
CaGRF6	CAAT-box	CAAAT	1318	5	-	Pisum sativum	common cis-acting element in promoter and enhancer regions
CaGRF6	CAAT-box	CCAAT	1377	5	+	Arabidopsis thaliana	common cis-acting element in promoter and enhancer regions
CaGRF6	CAAT-box	CAAT	1378	4	+	Nicotiana glutinosa
CaGRF6	CAAT-box	CAAT	1434	4	-	Nicotiana glutinosa
CaGRF6	CAAT-box	CAAT	1650	4	-	Nicotiana glutinosa
CaGRF6	CAAT-box	CCAAT	1769	5	-	Arabidopsis thaliana	common cis-acting element in promoter and enhancer regions
CaGRF6	CAAT-box	CCAAT	1780	5	-	Arabidopsis thaliana	common cis-acting element in promoter and enhancer regions
CaGRF6	CAAT-box	CAAAT	1813	5	-	Pisum sativum	common cis-acting element in promoter and enhancer regions
CaGRF6	CAAT-box	CAAT	1907	4	+	Nicotiana glutinosa
CaGRF6	CAAT-box	CAAT	2055	4	-	Nicotiana glutinosa
CaGRF6	CAAT-box	CAAAT	2105	5	+	Pisum sativum	common cis-acting element in promoter and enhancer regions
CaGRF6	CAAT-box	CAAAT	2167	5	+	Pisum sativum	common cis-acting element in promoter and enhancer regions
CaGRF6	CAAT-box	CCAAT	2170	5	-	Arabidopsis thaliana	common cis-acting element in promoter and enhancer regions
CaGRF6	CAAT-box	CAAT	2253	4	+	Nicotiana glutinosa
CaGRF6	TC-rich repeats	GTTTTCTTAC	203	9	+	Nicotiana tabacum	cis-acting element involved in defense and stress responsiveness
CaGRF6	Myb	CAACTG	1137	6	-	Arabidopsis thaliana
CaGRF6	Myb	CAACTG	2456	6	+	Arabidopsis thaliana
CaGRF6	CGTCA-motif	CGTCA	161	5	-	Hordeum vulgare	cis-acting regulatory element involved in the MeJA-responsiveness
CaGRF6	CGTCA-motif	CGTCA	457	5	+	Hordeum vulgare	cis-acting regulatory element involved in the MeJA-responsiveness
CaGRF6	CGTCA-motif	CGTCA	2469	5	-	Hordeum vulgare	cis-acting regulatory element involved in the MeJA-responsiveness
CaGRF6	CGTCA-motif	CGTCA	2493	5	-	Hordeum vulgare	cis-acting regulatory element involved in the MeJA-responsiveness
CaGRF6	TGACG-motif	TGACG	161	5	+	Hordeum vulgare	cis-acting regulatory element involved in the MeJA-responsiveness
CaGRF6	TGACG-motif	TGACG	457	5	-	Hordeum vulgare	cis-acting regulatory element involved in the MeJA-responsiveness
CaGRF6	TGACG-motif	TGACG	2469	5	+	Hordeum vulgare	cis-acting regulatory element involved in the MeJA-responsiveness
CaGRF6	TGACG-motif	TGACG	2493	5	+	Hordeum vulgare	cis-acting regulatory element involved in the MeJA-responsiveness
CaGRF6	O2-site	GATGATGTGG	1368	9	-	Zea mays	cis-acting regulatory element involved in zein metabolism regulation
CaGRF6	O2-site	GATGA(C/T)(A/G)TG(A/G)	2556	8	+	Zea mays	cis-acting regulatory element involved in zein metabolism regulation
CaGRF6	AT-rich sequence	TAAAATACT	377	9	-	Pisum sativum	element for maximal elicitor-mediated activation (2copies)
CaGRF6	Unnamed__1	CGTGG	1577	5	-	Zea mays
CaGRF6	Unnamed__1	CGTGG	1604	5	-	Zea mays
CaGRF6	ARE	AAACCA	713	6	-	Zea mays	cis-acting regulatory element essential for the anaerobic induction
CaGRF6	ARE	AAACCA	841	6	+	Zea mays	cis-acting regulatory element essential for the anaerobic induction
CaGRF6	ARE	AAACCA	1455	6	-	Zea mays	cis-acting regulatory element essential for the anaerobic induction
CaGRF6	ARE	AAACCA	1782	6	-	Zea mays	cis-acting regulatory element essential for the anaerobic induction
CaGRF6	A-box	CCGTCC	354	6	+	Petroselinum crispum	cis-acting regulatory element
CaGRF6	A-box	CCGTCC	586	6	+	Petroselinum crispum	cis-acting regulatory element
CaGRF6	TCA-element	CCATCTTTTT	1702	9	-	Nicotiana tabacum	cis-acting element involved in salicylic acid responsiveness
CaGRF6	G-Box	CACGTT	1796	6	-	Pisum sativum	cis-acting regulatory element involved in light responsiveness
CaGRF6	CCGTCC-box	CCGTCC	354	6	+	Petroselinum hortense
CaGRF6	CCGTCC-box	CCGTCC	586	6	+	Petroselinum hortense
CaGRF6	MBS	CAACTG	1137	6	-	Arabidopsis thaliana	MYB binding site involved in drought-inducibility
CaGRF6	MBS	CAACTG	2456	6	+	Arabidopsis thaliana	MYB binding site involved in drought-inducibility
CaGRF6	MYB-like sequence	TAACCA	471	6	+	Arabidopsis thaliana
CaGRF6	MYB-like sequence	TAACCA	947	6	+	Arabidopsis thaliana
CaGRF6	TCT-motif	TCTTAC	299	6	+	Arabidopsis thaliana	part of a light responsive element
CaGRF6	TCT-motif	TCTTAC	1550	6	-	Arabidopsis thaliana	part of a light responsive element
CaGRF6	GARE-motif	TCTGTTG	2292	7	+	Brassica oleracea	gibberellin-responsive element
CaGRF6	AE-box	AGAAACTT	55	8	-	Arabidopsis thaliana	part of a module for light response
CaGRF6	AE-box	AGAAACAA	1962	8	+	Arabidopsis thaliana	part of a module for light response
CaGRF6	WUN-motif	AAATTACTA	1493	9	-	Nicotiana glutinosa
CaGRF6	WUN-motif	AAATTACT	1494	8	-	Nicotiana glutinosa
CaGRF6	WUN-motif	CCATTTCAA	1853	9	-	Nicotiana glutinosa
CaGRF6	WUN-motif	TTATTACAT	2316	9	+	Nicotiana glutinosa
CaGRF6	AAGAA-motif	GAAAGAA	24	7	-	Avena sativa
CaGRF6	AAGAA-motif	gGTAAAGAAA	1885	10	-	Avena sativa
CaGRF6	AAGAA-motif	GAAAGAA	2287	7	-	Avena sativa
CaGRF6	GT1-motif	GGTTAAT	469	7	-	Avena sativa	light responsive element
CaGRF6	GT1-motif	GGTTAA	470	6	-	Arabidopsis thaliana	light responsive element
CaGRF6	MRE	AACCTAA	498	7	+	Petroselinum crispum	MYB binding site involved in light responsiveness
CaGRF6	F-box	CTATTCTCATT	1111	10	+	Lycopersicon esculentum
CaGRF6	MYB	TAACCA	471	6	+	Arabidopsis thaliana
CaGRF6	MYB	TAACCA	947	6	+	Arabidopsis thaliana
CaGRF6	MYB	CAACAG	1997	6	-	Arabidopsis thaliana
CaGRF6	MYB	CAACCA	2118	6	+	Arabidopsis thaliana
CaGRF6	MYB	CAACAG	2189	6	-	Arabidopsis thaliana
CaGRF6	MYB	CAACAG	2293	6	-	Arabidopsis thaliana
CaGRF6		motif_sequence	209	4	-	organism	short_function
CaGRF6		motif_sequence	608	4	+	organism	short_function
CaGRF6		motif_sequence	1056	4	+	organism	short_function
CaGRF6		motif_sequence	1368	4	-	organism	short_function
CaGRF6		motif_sequence	1514	4	-	organism	short_function
CaGRF6		motif_sequence	1555	4	+	organism	short_function
CaGRF6		motif_sequence	1866	4	+	organism	short_function
CaGRF6		motif_sequence	1896	4	-	organism	short_function
CaGRF6		motif_sequence	1911	4	+	organism	short_function
CaGRF6		motif_sequence	1978	4	-	organism	short_function
CaGRF6		motif_sequence	1983	4	-	organism	short_function
CaGRF6		motif_sequence	2162	4	+	organism	short_function
CaGRF6		motif_sequence	2199	4	+	organism	short_function
CaGRF6		motif_sequence	2263	4	+	organism	short_function
CaGRF6		motif_sequence	2351	4	+	organism	short_function
CaGRF6		motif_sequence	2447	4	+	organism	short_function
CaGRF6		motif_sequence	2549	4	-	organism	short_function
CaGRF6	W box	TTGACC	899	6	+	Arabidopsis thaliana
CaGRF6	W box	TTGACC	1573	6	+	Arabidopsis thaliana
CaGRF6	ABRE	GACACGTGGC	659	9	-	Triticum aestivum	cis-acting element involved in the abscisic acid responsiveness
CaGRF6	ABRE	ACGTG	1797	5	+	Arabidopsis thaliana	cis-acting element involved in the abscisic acid responsiveness
CaGRF6	AT~TATA-box	TATATA	214	6	+	Arabidopsis thaliana
CaGRF6	STRE	AGGGG	523	5	+	Arabidopsis thaliana
CaGRF6	STRE	AGGGG	863	5	+	Arabidopsis thaliana
CaGRF6	STRE	AGGGG	2217	5	-	Arabidopsis thaliana
CaGRF6	STRE	AGGGG	2545	5	+	Arabidopsis thaliana
CaGRF6	CCGTCC motif	CCGTCC	354	6	+	Nicotiana tabacum
CaGRF6	CCGTCC motif	CCGTCC	586	6	+	Nicotiana tabacum
CaGRF6	LTR	CCGAAA	2307	6	+	Hordeum vulgare	cis-acting element involved in low-temperature responsiveness
CaGRF6	as-1	TGACG	161	5	+	Arabidopsis thaliana
CaGRF6	as-1	TGACG	457	5	-	Arabidopsis thaliana
CaGRF6	as-1	TGACG	2469	5	+	Arabidopsis thaliana
CaGRF6	as-1	TGACG	2493	5	+	Arabidopsis thaliana
CaGRF6	Unnamed__4	CTCC	998	4	+	Petroselinum hortense
CaGRF6	Unnamed__4	CTCC	1030	4	+	Petroselinum hortense
CaGRF6	Unnamed__4	CTCC	1146	4	+	Petroselinum hortense
CaGRF6	Unnamed__4	CTCC	1149	4	+	Petroselinum hortense
CaGRF6	Unnamed__4	CTCC	1170	4	-	Petroselinum hortense
CaGRF6	Unnamed__4	CTCC	1597	4	+	Petroselinum hortense
CaGRF6	Unnamed__4	CTCC	2164	4	+	Petroselinum hortense
CaGRF6	Unnamed__4	CTCC	2220	4	+	Petroselinum hortense
CaGRF6	Unnamed__4	CTCC	2375	4	+	Petroselinum hortense
CaGRF6	Unnamed__4	CTCC	2579	4	-	Petroselinum hortense
CaGRF6	Unnamed__4	CTCC	2582	4	-	Petroselinum hortense
CaGRF6	RY-element	CATGCATG	1828	8	-	Helianthus annuus	cis-acting regulatory element involved in seed-specific regulation
CaGRF6	Myb-binding site	CAACAG	1997	6	-	Nicotiana tabacum
CaGRF6	Myb-binding site	CAACAG	2189	6	-	Nicotiana tabacum
CaGRF6	Myb-binding site	CAACAG	2293	6	-	Nicotiana tabacum
CaGRF6	Unnamed__2	CCCCGG	2506	6	-	Zea mays
CaGRF6	Myc	TCTCTTA	297	7	+	Arabidopsis thaliana
CaGRF6	TATA-box	TATA	7	4	+	Arabidopsis thaliana	core promoter element around -30 of transcription start
CaGRF6	TATA-box	TATA	15	4	+	Arabidopsis thaliana	core promoter element around -30 of transcription start
CaGRF6	TATA-box	TATA	153	4	+	Arabidopsis thaliana	core promoter element around -30 of transcription start
CaGRF6	TATA-box	TATACA	196	6	-	Helianthus annuus	core promoter element around -30 of transcription start
CaGRF6	TATA-box	TATA	198	4	+	Arabidopsis thaliana	core promoter element around -30 of transcription start
CaGRF6	TATA-box	ATATAT	213	6	+	Brassica napus	core promoter element around -30 of transcription start
CaGRF6	TATA-box	TATATA	214	6	+	Arabidopsis thaliana	core promoter element around -30 of transcription start
CaGRF6	TATA-box	ATATAT	215	6	+	Brassica napus	core promoter element around -30 of transcription start
CaGRF6	TATA-box	TATA	216	4	+	Arabidopsis thaliana	core promoter element around -30 of transcription start
CaGRF6	TATA-box	TATA	312	4	+	Arabidopsis thaliana	core promoter element around -30 of transcription start
CaGRF6	TATA-box	TACAAAA	389	7	-	Oryza sativa	core promoter element around -30 of transcription start
CaGRF6	TATA-box	TATACA	392	6	-	Helianthus annuus	core promoter element around -30 of transcription start
CaGRF6	TATA-box	TATA	394	4	+	Arabidopsis thaliana	core promoter element around -30 of transcription start
CaGRF6	TATA-box	ATATAA	401	6	+	Brassica oleracea	core promoter element around -30 of transcription start
CaGRF6	TATA-box	TATA	402	4	+	Arabidopsis thaliana	core promoter element around -30 of transcription start
CaGRF6	TATA-box	ccTATAAAaa	500	9	+	Arabidopsis thaliana	core promoter element around -30 of transcription start
CaGRF6	TATA-box	TATACA	517	6	-	Helianthus annuus	core promoter element around -30 of transcription start
CaGRF6	TATA-box	TATA	519	4	+	Arabidopsis thaliana	core promoter element around -30 of transcription start
CaGRF6	TATA-box	TATTTAAA	530	8	-	Arabidopsis thaliana	core promoter element around -30 of transcription start
CaGRF6	TATA-box	ATATAA	535	6	+	Brassica oleracea	core promoter element around -30 of transcription start
CaGRF6	TATA-box	TATA	536	4	+	Arabidopsis thaliana	core promoter element around -30 of transcription start
CaGRF6	TATA-box	TATAAATA	676	8	-	Daucus carota	core promoter element around -30 of transcription start
CaGRF6	TATA-box	TATAAAT	677	7	-	Brassica juncea	core promoter element around -30 of transcription start
CaGRF6	TATA-box	TATAAA	678	6	-	Helianthus annuus	core promoter element around -30 of transcription start
CaGRF6	TATA-box	TATAA	679	5	-	Arabidopsis thaliana	core promoter element around -30 of transcription start
CaGRF6	TATA-box	TATA	680	4	+	Arabidopsis thaliana	core promoter element around -30 of transcription start
CaGRF6	TATA-box	TATTTAAA	727	8	-	Arabidopsis thaliana	core promoter element around -30 of transcription start
CaGRF6	TATA-box	TATA	859	4	+	Arabidopsis thaliana	core promoter element around -30 of transcription start
CaGRF6	TATA-box	ATATAT	940	6	+	Brassica napus	core promoter element around -30 of transcription start
CaGRF6	TATA-box	TATA	941	4	+	Arabidopsis thaliana	core promoter element around -30 of transcription start
CaGRF6	TATA-box	TATAAAA	1048	7	-	Pisum sativum	core promoter element around -30 of transcription start
CaGRF6	TATA-box	TATAAA	1049	6	-	Helianthus annuus	core promoter element around -30 of transcription start
CaGRF6	TATA-box	TATAA	1050	5	-	Arabidopsis thaliana	core promoter element around -30 of transcription start
CaGRF6	TATA-box	TATA	1051	4	+	Arabidopsis thaliana	core promoter element around -30 of transcription start
CaGRF6	TATA-box	ATATAT	1216	6	+	Brassica napus	core promoter element around -30 of transcription start
CaGRF6	TATA-box	TATA	1217	4	+	Arabidopsis thaliana	core promoter element around -30 of transcription start
CaGRF6	TATA-box	ATATAT	1256	6	+	Brassica napus	core promoter element around -30 of transcription start
CaGRF6	TATA-box	TATA	1257	4	+	Arabidopsis thaliana	core promoter element around -30 of transcription start
CaGRF6	TATA-box	ATATAT	1298	6	+	Brassica napus	core promoter element around -30 of transcription start
CaGRF6	TATA-box	TATA	1299	4	+	Arabidopsis thaliana	core promoter element around -30 of transcription start
CaGRF6	TATA-box	ATATAA	1394	6	+	Brassica oleracea	core promoter element around -30 of transcription start
CaGRF6	TATA-box	TATA	1395	4	-	Arabidopsis thaliana	core promoter element around -30 of transcription start
CaGRF6	TATA-box	TATA	1504	4	-	Arabidopsis thaliana	core promoter element around -30 of transcription start
CaGRF6	TATA-box	ATTATA	1543	6	+	Brassica napus	core promoter element around -30 of transcription start
CaGRF6	TATA-box	TATAA	1544	5	-	Arabidopsis thaliana	core promoter element around -30 of transcription start
CaGRF6	TATA-box	TATA	1545	4	-	Arabidopsis thaliana	core promoter element around -30 of transcription start
CaGRF6	TATA-box	ccTATAAAaa	1775	9	-	Arabidopsis thaliana	core promoter element around -30 of transcription start
CaGRF6	TATA-box	TACAAAA	2256	7	+	Oryza sativa	core promoter element around -30 of transcription start
CaGRF6	TATA-box	ccTATAAAaa	2531	9	-	Arabidopsis thaliana	core promoter element around -30 of transcription start
CaGRF6	ERE	ATTTTAAA	380	8	+	Nicotiana glutinos
CaGRF6	MYC	CATTTG	2105	6	-	Arabidopsis thaliana
CaGRF6	CTAG-motif	ACTAGCAGAA	1733	9	-	Avena sativa
CaGRF6	G-box	CAGACGTGGCA	1338	10	+	Nicotiana plumbaginifolia	cis-acting regulatory element involved in light responsiveness
CaGRF6	G-box	CACGAC	2087	6	-	Zea mays	cis-acting regulatory element involved in light responsiveness
CaGRF7	chs-CMA2a	TCACTTGA	1513	8	+	Petroselinum crispum	part of a light responsive element
CaGRF7	Unnamed__1	CGTGG	2134	5	-	Zea mays
CaGRF7	Unnamed__1	CGTGG	2412	5	+	Zea mays
CaGRF7	GCN4_motif	TGAGTCA	449	7	+	Oryza sativa	cis-regulatory element involved in endosperm expression
CaGRF7	Box 4	ATTAAT	2442	6	-	Petroselinum crispum	part of a conserved DNA module involved in light responsiveness
CaGRF7	ARE	AAACCA	1995	6	-	Zea mays	cis-acting regulatory element essential for the anaerobic induction
CaGRF7	ARE	AAACCA	2171	6	+	Zea mays	cis-acting regulatory element essential for the anaerobic induction
CaGRF7	MBSI	TTTTTACGGTTA	1058	12	-	Petunia hybrida	MYB binding site involved in flavonoid biosynthetic genes regulation
CaGRF7	CAT-box	GCCACT	441	6	-	Arabidopsis thaliana	cis-acting regulatory element related to meristem expression
CaGRF7	CAT-box	GCCACT	1009	6	-	Arabidopsis thaliana	cis-acting regulatory element related to meristem expression
CaGRF7	CAT-box	GCCACT	1452	6	+	Arabidopsis thaliana	cis-acting regulatory element related to meristem expression
CaGRF7	CAT-box	GCCACT	1618	6	+	Arabidopsis thaliana	cis-acting regulatory element related to meristem expression
CaGRF7	CAAT-box	CAAT	5	4	+	Nicotiana glutinosa
CaGRF7	CAAT-box	CAAT	53	4	-	Nicotiana glutinosa
CaGRF7	CAAT-box	CAAT	107	4	-	Nicotiana glutinosa
CaGRF7	CAAT-box	CAAT	151	4	-	Nicotiana glutinosa
CaGRF7	CAAT-box	CAAAT	283	5	+	Pisum sativum	common cis-acting element in promoter and enhancer regions
CaGRF7	CAAT-box	CCAAT	321	5	+	Arabidopsis thaliana	common cis-acting element in promoter and enhancer regions
CaGRF7	CAAT-box	CAAT	322	4	+	Nicotiana glutinosa
CaGRF7	CAAT-box	CCAAT	394	5	+	Arabidopsis thaliana	common cis-acting element in promoter and enhancer regions
CaGRF7	CAAT-box	CAAT	395	4	+	Nicotiana glutinosa
CaGRF7	CAAT-box	TGCCAAC	537	7	+	Petunia hybrida	common cis-acting element in promoter and enhancer regions
CaGRF7	CAAT-box	CAAT	557	4	+	Nicotiana glutinosa
CaGRF7	CAAT-box	CAAT	648	4	+	Nicotiana glutinosa
CaGRF7	CAAT-box	CAAAT	687	5	-	Pisum sativum	common cis-acting element in promoter and enhancer regions
CaGRF7	CAAT-box	CAAT	710	4	+	Nicotiana glutinosa
CaGRF7	CAAT-box	CCAAT	774	5	+	Arabidopsis thaliana	common cis-acting element in promoter and enhancer regions
CaGRF7	CAAT-box	CAAT	775	4	+	Nicotiana glutinosa
CaGRF7	CAAT-box	CCAAT	996	5	-	Arabidopsis thaliana	common cis-acting element in promoter and enhancer regions
CaGRF7	CAAT-box	CAAT	1001	4	-	Nicotiana glutinosa
CaGRF7	CAAT-box	CAAT	1014	4	+	Nicotiana glutinosa
CaGRF7	CAAT-box	CAAT	1081	4	+	Nicotiana glutinosa
CaGRF7	CAAT-box	CAAT	1147	4	-	Nicotiana glutinosa
CaGRF7	CAAT-box	CAAAT	1208	5	+	Pisum sativum	common cis-acting element in promoter and enhancer regions
CaGRF7	CAAT-box	CAAT	1211	4	-	Nicotiana glutinosa
CaGRF7	CAAT-box	CAAAT	1216	5	+	Pisum sativum	common cis-acting element in promoter and enhancer regions
CaGRF7	CAAT-box	CAAT	1226	4	+	Nicotiana glutinosa
CaGRF7	CAAT-box	CAAAT	1228	5	-	Pisum sativum	common cis-acting element in promoter and enhancer regions
CaGRF7	CAAT-box	TGCCAAC	1258	7	-	Petunia hybrida	common cis-acting element in promoter and enhancer regions
CaGRF7	CAAT-box	CAAT	1339	4	-	Nicotiana glutinosa
CaGRF7	CAAT-box	CAAAT	1418	5	+	Pisum sativum	common cis-acting element in promoter and enhancer regions
CaGRF7	CAAT-box	CAAAT	1526	5	+	Pisum sativum	common cis-acting element in promoter and enhancer regions
CaGRF7	CAAT-box	CAAAT	1534	5	-	Pisum sativum	common cis-acting element in promoter and enhancer regions
CaGRF7	CAAT-box	CCAAT	1569	5	+	Arabidopsis thaliana	common cis-acting element in promoter and enhancer regions
CaGRF7	CAAT-box	CAAT	1570	4	+	Nicotiana glutinosa
CaGRF7	CAAT-box	CAAAT	1581	5	+	Pisum sativum	common cis-acting element in promoter and enhancer regions
CaGRF7	CAAT-box	CAAT	1726	4	+	Nicotiana glutinosa
CaGRF7	CAAT-box	CAAT	1753	4	+	Nicotiana glutinosa
CaGRF7	CAAT-box	CAAT	1843	4	+	Nicotiana glutinosa
CaGRF7	CAAT-box	CAAT	1966	4	+	Nicotiana glutinosa
CaGRF7	CAAT-box	CAAAT	1992	5	-	Pisum sativum	common cis-acting element in promoter and enhancer regions
CaGRF7	CAAT-box	CAAT	2438	4	+	Nicotiana glutinosa
CaGRF7	Myb	CAACTG	327	6	+	Arabidopsis thaliana
CaGRF7	Myb	TAACTG	2357	6	-	Arabidopsis thaliana
CaGRF7	MYB-like sequence	TAACCA	339	6	+	Arabidopsis thaliana
CaGRF7	MYB-like sequence	TAACCA	1100	6	+	Arabidopsis thaliana
CaGRF7	MYB-like sequence	TAACCA	1969	6	+	Arabidopsis thaliana
CaGRF7	MYB-like sequence	TAACCA	1981	6	+	Arabidopsis thaliana
CaGRF7	MYB-like sequence	TAACCA	1987	6	+	Arabidopsis thaliana
CaGRF7	MBS	CAACTG	327	6	+	Arabidopsis thaliana	MYB binding site involved in drought-inducibility
CaGRF7	WUN-motif	AAATTTCCT	567	9	-	Brassica oleracea	wound-responsive element
CaGRF7	TCT-motif	TCTTAC	972	6	-	Arabidopsis thaliana	part of a light responsive element
CaGRF7	GARE-motif	TCTGTTG	170	7	+	Brassica oleracea	gibberellin-responsive element
CaGRF7	GARE-motif	TCTGTTG	2260	7	-	Brassica oleracea	gibberellin-responsive element
CaGRF7	GATA-motif	AAGGATAAGG	2067	9	-	Solanum tuberosum	part of a light responsive element
CaGRF7	G-Box	TCCACATGGCA	646	10	-	Triticum aestivum	cis-acting regulatory element involved in light responsiveness
CaGRF7	G-Box	CACGTT	2295	6	+	Pisum sativum	cis-acting regulatory element involved in light responsiveness
CaGRF7	G-Box	CACGTT	2410	6	-	Pisum sativum	cis-acting regulatory element involved in light responsiveness
CaGRF7	TCA-element	CCATCTTTTT	116	9	+	Nicotiana tabacum	cis-acting element involved in salicylic acid responsiveness
CaGRF7	STRE	AGGGG	1018	5	+	Arabidopsis thaliana
CaGRF7	STRE	AGGGG	1107	5	-	Arabidopsis thaliana
CaGRF7	STRE	AGGGG	1166	5	+	Arabidopsis thaliana
CaGRF7	STRE	AGGGG	1171	5	+	Arabidopsis thaliana
CaGRF7	STRE	AGGGG	1649	5	+	Arabidopsis thaliana
CaGRF7	STRE	AGGGG	2536	5	-	Arabidopsis thaliana
CaGRF7	3-AF1 binding site	TAAGAGAGGAA	402	10	+	Solanum tuberosum	light responsive element
CaGRF7	ABRE	ACGTG	2295	5	-	Arabidopsis thaliana	cis-acting element involved in the abscisic acid responsiveness
CaGRF7	ABRE	ACGTG	2411	5	+	Arabidopsis thaliana	cis-acting element involved in the abscisic acid responsiveness
CaGRF7	AT~TATA-box	TATATA	100	6	+	Arabidopsis thaliana
CaGRF7	AT~TATA-box	TATATA	102	6	+	Arabidopsis thaliana
CaGRF7	GT1-motif	GGTTAA	338	6	-	Arabidopsis thaliana	light responsive element
CaGRF7	GT1-motif	GTGTGTGAA	386	9	-	Solanum tuberosum	light responsive element
CaGRF7	GT1-motif	GGTTAA	1099	6	-	Arabidopsis thaliana	light responsive element
CaGRF7	AAGAA-motif	GAAAGAA	382	7	-	Avena sativa
CaGRF7	AAGAA-motif	gGTAAAGAAA	1085	9	+	Avena sativa
CaGRF7	AAGAA-motif	gGTAAAGAAA	1778	9	+	Avena sativa
CaGRF7		motif_sequence	262	4	-	organism	short_function
CaGRF7		motif_sequence	297	4	-	organism	short_function
CaGRF7		motif_sequence	356	4	-	organism	short_function
CaGRF7		motif_sequence	437	4	-	organism	short_function
CaGRF7		motif_sequence	470	4	-	organism	short_function
CaGRF7		motif_sequence	590	4	+	organism	short_function
CaGRF7		motif_sequence	725	4	-	organism	short_function
CaGRF7		motif_sequence	807	4	-	organism	short_function
CaGRF7		motif_sequence	821	4	-	organism	short_function
CaGRF7		motif_sequence	1316	4	-	organism	short_function
CaGRF7		motif_sequence	1359	4	-	organism	short_function
CaGRF7		motif_sequence	1372	4	-	organism	short_function
CaGRF7		motif_sequence	1596	4	+	organism	short_function
CaGRF7		motif_sequence	1622	4	+	organism	short_function
CaGRF7		motif_sequence	1773	4	-	organism	short_function
CaGRF7		motif_sequence	1845	4	+	organism	short_function
CaGRF7		motif_sequence	2283	4	+	organism	short_function
CaGRF7		motif_sequence	2287	4	-	organism	short_function
CaGRF7		motif_sequence	2303	4	-	organism	short_function
CaGRF7		motif_sequence	2468	4	+	organism	short_function
CaGRF7		motif_sequence	2470	4	-	organism	short_function
CaGRF7		motif_sequence	2475	4	-	organism	short_function
CaGRF7	W box	TTGACC	236	6	-	Arabidopsis thaliana
CaGRF7	W box	TTGACC	1603	6	+	Arabidopsis thaliana
CaGRF7	W box	TTGACC	1723	6	-	Arabidopsis thaliana
CaGRF7	WRE3	CCACCT	1668	6	-	Pisum sativum
CaGRF7	MYB	CAACAG	171	6	-	Arabidopsis thaliana
CaGRF7	MYB	TAACCA	339	6	+	Arabidopsis thaliana
CaGRF7	MYB	CAACCA	364	6	-	Arabidopsis thaliana
CaGRF7	MYB	TAACCA	1100	6	+	Arabidopsis thaliana
CaGRF7	MYB	CAACAG	1870	6	-	Arabidopsis thaliana
CaGRF7	MYB	TAACCA	1969	6	+	Arabidopsis thaliana
CaGRF7	MYB	TAACCA	1981	6	+	Arabidopsis thaliana
CaGRF7	MYB	TAACCA	1987	6	+	Arabidopsis thaliana
CaGRF7	MYB	CAACAG	2260	6	+	Arabidopsis thaliana
CaGRF7	MYB	CAACAG	2432	6	+	Arabidopsis thaliana
CaGRF7	ACE	CTAACGTATT	786	9	-	Petroselinum crispum	cis-acting element involved in light responsiveness
CaGRF7	TATA-box	TATATA	100	6	+	Arabidopsis thaliana	core promoter element around -30 of transcription start
CaGRF7	TATA-box	ATATAT	101	6	+	Brassica napus	core promoter element around -30 of transcription start
CaGRF7	TATA-box	TATATA	102	6	+	Arabidopsis thaliana	core promoter element around -30 of transcription start
CaGRF7	TATA-box	ATATAT	103	6	+	Brassica napus	core promoter element around -30 of transcription start
CaGRF7	TATA-box	TATA	104	4	+	Arabidopsis thaliana	core promoter element around -30 of transcription start
CaGRF7	TATA-box	ATTATA	155	6	+	Brassica napus	core promoter element around -30 of transcription start
CaGRF7	TATA-box	TATAA	156	5	-	Arabidopsis thaliana	core promoter element around -30 of transcription start
CaGRF7	TATA-box	TATA	157	4	+	Arabidopsis thaliana	core promoter element around -30 of transcription start
CaGRF7	TATA-box	TATAAATA	159	8	-	Daucus carota	core promoter element around -30 of transcription start
CaGRF7	TATA-box	TATAAAT	160	7	-	Brassica juncea	core promoter element around -30 of transcription start
CaGRF7	TATA-box	TATAAA	161	6	-	Helianthus annuus	core promoter element around -30 of transcription start
CaGRF7	TATA-box	TATAA	162	5	-	Arabidopsis thaliana	core promoter element around -30 of transcription start
CaGRF7	TATA-box	TATA	163	4	+	Arabidopsis thaliana	core promoter element around -30 of transcription start
CaGRF7	TATA-box	TACAAAA	735	7	-	Oryza sativa	core promoter element around -30 of transcription start
CaGRF7	TATA-box	TATACA	738	6	-	Helianthus annuus	core promoter element around -30 of transcription start
CaGRF7	TATA-box	TATA	740	4	+	Arabidopsis thaliana	core promoter element around -30 of transcription start
CaGRF7	TATA-box	TATA	1440	4	-	Arabidopsis thaliana	core promoter element around -30 of transcription start
CaGRF7	TATA-box	TATAA	1879	5	-	Arabidopsis thaliana	core promoter element around -30 of transcription start
CaGRF7	TATA-box	TATA	1880	4	-	Arabidopsis thaliana	core promoter element around -30 of transcription start
CaGRF7	TATA-box	ATTATA	2101	6	+	Brassica napus	core promoter element around -30 of transcription start
CaGRF7	TATA-box	TATAA	2102	5	-	Arabidopsis thaliana	core promoter element around -30 of transcription start
CaGRF7	TATA-box	TATA	2103	4	-	Arabidopsis thaliana	core promoter element around -30 of transcription start
CaGRF7	TATA-box	TATA	2207	4	-	Arabidopsis thaliana	core promoter element around -30 of transcription start
CaGRF7	TATA-box	TATA	2510	4	-	Arabidopsis thaliana	core promoter element around -30 of transcription start
CaGRF7	Myb-binding site	CAACAG	171	6	-	Nicotiana tabacum
CaGRF7	Myb-binding site	CAACAG	1870	6	-	Nicotiana tabacum
CaGRF7	Myb-binding site	CAACAG	2260	6	+	Nicotiana tabacum
CaGRF7	Myb-binding site	CAACAG	2432	6	+	Nicotiana tabacum
CaGRF7	G-box	CACGAC	2135	6	+	Zea mays	cis-acting regulatory element involved in light responsiveness
CaGRF7	MYC	CATTTG	283	6	-	Arabidopsis thaliana
CaGRF7	MYC	CATTTG	686	6	+	Arabidopsis thaliana
CaGRF7	MYC	CATTTG	1526	6	-	Arabidopsis thaliana
CaGRF7	MYC	CATTTG	1991	6	+	Arabidopsis thaliana
CaGRF7	CTAG-motif	ACTAGCAGAA	13	9	-	Avena sativa
CaGRF7	LTR	CCGAAA	129	6	-	Hordeum vulgare	cis-acting element involved in low-temperature responsiveness
CaGRF7	LTR	CCGAAA	310	6	+	Hordeum vulgare	cis-acting element involved in low-temperature responsiveness
CaGRF7	AT-rich element	ATAGAAATCAA	487	10	+	Glycine max	binding site of AT-rich DNA binding protein (ATBP-1)
CaGRF7	Unnamed__4	CTCC	144	4	-	Petroselinum hortense
CaGRF7	Unnamed__4	CTCC	353	4	-	Petroselinum hortense
CaGRF7	Unnamed__4	CTCC	434	4	-	Petroselinum hortense
CaGRF7	Unnamed__4	CTCC	437	4	-	Petroselinum hortense
CaGRF7	Unnamed__4	CTCC	503	4	-	Petroselinum hortense
CaGRF7	Unnamed__4	CTCC	579	4	-	Petroselinum hortense
CaGRF7	Unnamed__4	CTCC	654	4	-	Petroselinum hortense
CaGRF7	Unnamed__4	CTCC	829	4	-	Petroselinum hortense
CaGRF7	Unnamed__4	CTCC	858	4	-	Petroselinum hortense
CaGRF7	Unnamed__4	CTCC	1021	4	-	Petroselinum hortense
CaGRF7	Unnamed__4	CTCC	1164	4	-	Petroselinum hortense
CaGRF7	Unnamed__4	CTCC	1169	4	-	Petroselinum hortense
CaGRF7	Unnamed__4	CTCC	1245	4	-	Petroselinum hortense
CaGRF7	Unnamed__4	CTCC	1372	4	-	Petroselinum hortense
CaGRF7	Unnamed__4	CTCC	1764	4	-	Petroselinum hortense
CaGRF7	Unnamed__4	CTCC	1948	4	+	Petroselinum hortense
CaGRF7	Unnamed__4	CTCC	2119	4	-	Petroselinum hortense
CaGRF7	Unnamed__4	CTCC	2303	4	-	Petroselinum hortense
CaGRF7	Unnamed__4	CTCC	2525	4	+	Petroselinum hortense
CaGRF7	Unnamed__4	CTCC	2534	4	+	Petroselinum hortense
CaGRF8	MYB	TAACCA	250	6	-	Arabidopsis thaliana
CaGRF8	MYB	CAACCA	279	6	-	Arabidopsis thaliana
CaGRF8	MYB	CAACCA	693	6	+	Arabidopsis thaliana
CaGRF8	MYB	CAACAG	775	6	+	Arabidopsis thaliana
CaGRF8	MYB	CAACCA	2111	6	+	Arabidopsis thaliana
CaGRF8	MYB	CAACAG	2182	6	-	Arabidopsis thaliana
CaGRF8	MYB	CAACAG	2286	6	-	Arabidopsis thaliana
CaGRF8		motif_sequence	355	4	+	organism	short_function
CaGRF8		motif_sequence	486	4	+	organism	short_function
CaGRF8		motif_sequence	537	4	-	organism	short_function
CaGRF8		motif_sequence	756	4	+	organism	short_function
CaGRF8		motif_sequence	858	4	-	organism	short_function
CaGRF8		motif_sequence	905	4	+	organism	short_function
CaGRF8		motif_sequence	912	4	+	organism	short_function
CaGRF8		motif_sequence	954	4	-	organism	short_function
CaGRF8		motif_sequence	980	4	-	organism	short_function
CaGRF8		motif_sequence	1042	4	-	organism	short_function
CaGRF8		motif_sequence	1206	4	+	organism	short_function
CaGRF8		motif_sequence	1243	4	-	organism	short_function
CaGRF8		motif_sequence	1283	4	-	organism	short_function
CaGRF8		motif_sequence	1892	4	-	organism	short_function
CaGRF8		motif_sequence	1911	4	+	organism	short_function
CaGRF8		motif_sequence	1971	4	-	organism	short_function
CaGRF8		motif_sequence	1976	4	-	organism	short_function
CaGRF8		motif_sequence	2155	4	+	organism	short_function
CaGRF8		motif_sequence	2192	4	+	organism	short_function
CaGRF8		motif_sequence	2256	4	+	organism	short_function
CaGRF8		motif_sequence	2438	4	+	organism	short_function
CaGRF8		motif_sequence	2538	4	-	organism	short_function
CaGRF8	AAGAA-motif	GAAAGAA	21	7	+	Avena sativa
CaGRF8	AAGAA-motif	gGTAAAGAAA	473	9	+	Avena sativa
CaGRF8	AAGAA-motif	GAAAGAA	1377	7	-	Avena sativa
CaGRF8	AAGAA-motif	gGTAAAGAAA	1881	10	-	Avena sativa
CaGRF8	AAGAA-motif	GAAAGAA	2280	7	-	Avena sativa
CaGRF8	TATA	TATAAAAT	447	8	-	Arabidopsis thaliana
CaGRF8	GT1-motif	GGTTAA	251	6	+	Arabidopsis thaliana	light responsive element
CaGRF8	DRE core	GCCGAC	1448	6	-	Arabidopsis thaliana
CaGRF8	AT~TATA-box	TATATA	592	6	+	Arabidopsis thaliana
CaGRF8	ABRE	ACGTG	1660	5	+	Arabidopsis thaliana	cis-acting element involved in the abscisic acid responsiveness
CaGRF8	ABRE	ACGTG	2596	5	-	Arabidopsis thaliana	cis-acting element involved in the abscisic acid responsiveness
CaGRF8	STRE	AGGGG	399	5	-	Arabidopsis thaliana
CaGRF8	STRE	AGGGG	2210	5	-	Arabidopsis thaliana
CaGRF8	STRE	AGGGG	2227	5	-	Arabidopsis thaliana
CaGRF8	STRE	AGGGG	2534	5	+	Arabidopsis thaliana
CaGRF8	Unnamed__4	CTCC	349	4	-	Petroselinum hortense
CaGRF8	Unnamed__4	CTCC	881	4	-	Petroselinum hortense
CaGRF8	Unnamed__4	CTCC	1350	4	+	Petroselinum hortense
CaGRF8	Unnamed__4	CTCC	1440	4	+	Petroselinum hortense
CaGRF8	Unnamed__4	CTCC	1461	4	-	Petroselinum hortense
CaGRF8	Unnamed__4	CTCC	2157	4	+	Petroselinum hortense
CaGRF8	Unnamed__4	CTCC	2213	4	+	Petroselinum hortense
CaGRF8	Unnamed__4	CTCC	2223	4	+	Petroselinum hortense
CaGRF8	Unnamed__4	CTCC	2368	4	+	Petroselinum hortense
CaGRF8	Unnamed__4	CTCC	2568	4	-	Petroselinum hortense
CaGRF8	Unnamed__4	CTCC	2571	4	-	Petroselinum hortense
CaGRF8	RY-element	CATGCATG	1527	8	-	Helianthus annuus	cis-acting regulatory element involved in seed-specific regulation
CaGRF8	RY-element	CATGCATG	1691	8	-	Helianthus annuus	cis-acting regulatory element involved in seed-specific regulation
CaGRF8	LTR	CCGAAA	1732	6	+	Hordeum vulgare	cis-acting element involved in low-temperature responsiveness
CaGRF8	LTR	CCGAAA	1775	6	+	Hordeum vulgare	cis-acting element involved in low-temperature responsiveness
CaGRF8	as-1	TGACG	763	5	+	Arabidopsis thaliana
CaGRF8	as-1	TGACG	2460	5	+	Arabidopsis thaliana
CaGRF8	as-1	TGACG	2484	5	+	Arabidopsis thaliana
CaGRF8	CTAG-motif	ACTAGCAGAA	1597	9	-	Avena sativa
CaGRF8	MYC	CATGTG	311	6	+	Arabidopsis thaliana
CaGRF8	MYC	CAATTG	703	6	+	Arabidopsis thaliana
CaGRF8	MYC	CATTTG	2098	6	-	Arabidopsis thaliana
CaGRF8	GC-motif	CCCCCG	640	6	-	Zea mays	enhancer-like element involved in anoxic specific inducibility
CaGRF8	G-box	CACGAC	2080	6	-	Zea mays	cis-acting regulatory element involved in light responsiveness
CaGRF8	Unnamed__2	CCCCGG	639	6	-	Zea mays
CaGRF8	Myb-binding site	CAACAG	775	6	+	Nicotiana tabacum
CaGRF8	Myb-binding site	CAACAG	2182	6	-	Nicotiana tabacum
CaGRF8	Myb-binding site	CAACAG	2286	6	-	Nicotiana tabacum
CaGRF8	TATA-box	TATAAAT	223	7	-	Brassica juncea	core promoter element around -30 of transcription start
CaGRF8	TATA-box	TATAAA	224	6	-	Helianthus annuus	core promoter element around -30 of transcription start
CaGRF8	TATA-box	TATAA	225	5	-	Arabidopsis thaliana	core promoter element around -30 of transcription start
CaGRF8	TATA-box	TATA	226	4	+	Arabidopsis thaliana	core promoter element around -30 of transcription start
CaGRF8	TATA-box	TATAAAA	448	7	-	Pisum sativum	core promoter element around -30 of transcription start
CaGRF8	TATA-box	TATAAA	449	6	-	Helianthus annuus	core promoter element around -30 of transcription start
CaGRF8	TATA-box	TATAA	450	5	-	Arabidopsis thaliana	core promoter element around -30 of transcription start
CaGRF8	TATA-box	TATA	451	4	+	Arabidopsis thaliana	core promoter element around -30 of transcription start
CaGRF8	TATA-box	ATATAT	482	6	+	Brassica napus	core promoter element around -30 of transcription start
CaGRF8	TATA-box	TATA	483	4	+	Arabidopsis thaliana	core promoter element around -30 of transcription start
CaGRF8	TATA-box	ATTATA	541	6	+	Brassica napus	core promoter element around -30 of transcription start
CaGRF8	TATA-box	TATAA	542	5	-	Arabidopsis thaliana	core promoter element around -30 of transcription start
CaGRF8	TATA-box	TATA	543	4	+	Arabidopsis thaliana	core promoter element around -30 of transcription start
CaGRF8	TATA-box	taTATAAAtc	588	9	-	Arabidopsis thaliana	core promoter element around -30 of transcription start
CaGRF8	TATA-box	ATTATA	590	6	+	Brassica napus	core promoter element around -30 of transcription start
CaGRF8	TATA-box	TATATAA	591	7	-	Arabidopsis thaliana	core promoter element around -30 of transcription start
CaGRF8	TATA-box	TATATA	592	6	+	Arabidopsis thaliana	core promoter element around -30 of transcription start
CaGRF8	TATA-box	ATATAT	593	6	+	Brassica napus	core promoter element around -30 of transcription start
CaGRF8	TATA-box	TATA	594	4	+	Arabidopsis thaliana	core promoter element around -30 of transcription start
CaGRF8	TATA-box	ATTATA	684	6	+	Brassica napus	core promoter element around -30 of transcription start
CaGRF8	TATA-box	TATAA	685	5	-	Arabidopsis thaliana	core promoter element around -30 of transcription start
CaGRF8	TATA-box	TATA	686	4	+	Arabidopsis thaliana	core promoter element around -30 of transcription start
CaGRF8	TATA-box	TATA	875	4	+	Arabidopsis thaliana	core promoter element around -30 of transcription start
CaGRF8	TATA-box	ATATAA	1068	6	+	Brassica oleracea	core promoter element around -30 of transcription start
CaGRF8	TATA-box	TATA	1069	4	+	Arabidopsis thaliana	core promoter element around -30 of transcription start
CaGRF8	TATA-box	TACAAAA	1179	7	-	Oryza sativa	core promoter element around -30 of transcription start
CaGRF8	TATA-box	TATA	1273	4	+	Arabidopsis thaliana	core promoter element around -30 of transcription start
CaGRF8	TATA-box	ATATAT	1582	6	-	Brassica napus	core promoter element around -30 of transcription start
CaGRF8	TATA-box	TATA	1583	4	-	Arabidopsis thaliana	core promoter element around -30 of transcription start
CaGRF8	TATA-box	ccTATAAAaa	1638	9	-	Arabidopsis thaliana	core promoter element around -30 of transcription start
CaGRF8	TATA-box	TAAAGATT	1802	8	-	Arabidopsis thaliana	core promoter element around -30 of transcription start
CaGRF8	TATA-box	TACAAAA	2249	7	+	Oryza sativa	core promoter element around -30 of transcription start
CaGRF8	TATA-box	ccTATAAAaa	2520	9	-	Arabidopsis thaliana	core promoter element around -30 of transcription start
CaGRF8	TGACG-motif	TGACG	763	5	+	Hordeum vulgare	cis-acting regulatory element involved in the MeJA-responsiveness
CaGRF8	TGACG-motif	TGACG	2460	5	+	Hordeum vulgare	cis-acting regulatory element involved in the MeJA-responsiveness
CaGRF8	TGACG-motif	TGACG	2484	5	+	Hordeum vulgare	cis-acting regulatory element involved in the MeJA-responsiveness
CaGRF8	CGTCA-motif	CGTCA	763	5	-	Hordeum vulgare	cis-acting regulatory element involved in the MeJA-responsiveness
CaGRF8	CGTCA-motif	CGTCA	2460	5	-	Hordeum vulgare	cis-acting regulatory element involved in the MeJA-responsiveness
CaGRF8	CGTCA-motif	CGTCA	2484	5	-	Hordeum vulgare	cis-acting regulatory element involved in the MeJA-responsiveness
CaGRF8	Myb	CAACTG	2447	6	+	Arabidopsis thaliana
CaGRF8	O2-site	GTTGACGTGA	769	9	-	Zea mays	cis-acting regulatory element involved in zein metabolism regulation
CaGRF8	O2-site	GATGATGTGG	1042	9	-	Zea mays	cis-acting regulatory element involved in zein metabolism regulation
CaGRF8	O2-site	GATGA(C/T)(A/G)TG(A/G)	2545	8	+	Zea mays	cis-acting regulatory element involved in zein metabolism regulation
CaGRF8	CAAT-box	CAAAT	1	5	-	Pisum sativum	common cis-acting element in promoter and enhancer regions
CaGRF8	CAAT-box	CCAAT	39	5	-	Arabidopsis thaliana	common cis-acting element in promoter and enhancer regions
CaGRF8	CAAT-box	CAAAT	54	5	+	Pisum sativum	common cis-acting element in promoter and enhancer regions
CaGRF8	CAAT-box	CAAT	57	4	-	Nicotiana glutinosa
CaGRF8	CAAT-box	CAAAT	87	5	+	Pisum sativum	common cis-acting element in promoter and enhancer regions
CaGRF8	CAAT-box	CAAT	90	4	-	Nicotiana glutinosa
CaGRF8	CAAT-box	CAAT	139	4	+	Nicotiana glutinosa
CaGRF8	CAAT-box	CAAT	162	4	-	Nicotiana glutinosa
CaGRF8	CAAT-box	CAAT	203	4	-	Nicotiana glutinosa
CaGRF8	CAAT-box	CCAAT	272	5	-	Arabidopsis thaliana	common cis-acting element in promoter and enhancer regions
CaGRF8	CAAT-box	CAAT	297	4	-	Nicotiana glutinosa
CaGRF8	CAAT-box	CAAT	327	4	-	Nicotiana glutinosa
CaGRF8	CAAT-box	CAAT	465	4	-	Nicotiana glutinosa
CaGRF8	CAAT-box	CAAAT	479	5	+	Pisum sativum	common cis-acting element in promoter and enhancer regions
CaGRF8	CAAT-box	CAAT	494	4	+	Nicotiana glutinosa
CaGRF8	CAAT-box	CAAAT	496	5	-	Pisum sativum	common cis-acting element in promoter and enhancer regions
CaGRF8	CAAT-box	CAAT	511	4	-	Nicotiana glutinosa
CaGRF8	CAAT-box	CAAT	528	4	+	Nicotiana glutinosa
CaGRF8	CAAT-box	CAAAT	663	5	-	Pisum sativum	common cis-acting element in promoter and enhancer regions
CaGRF8	CAAT-box	CAAT	668	4	-	Nicotiana glutinosa
CaGRF8	CAAT-box	CAAT	703	4	+	Nicotiana glutinosa
CaGRF8	CAAT-box	CAAT	705	4	-	Nicotiana glutinosa
CaGRF8	CAAT-box	CAAAT	753	5	+	Pisum sativum	common cis-acting element in promoter and enhancer regions
CaGRF8	CAAT-box	CAAT	790	4	-	Nicotiana glutinosa
CaGRF8	CAAT-box	CAAT	819	4	-	Nicotiana glutinosa
CaGRF8	CAAT-box	CCAAT	963	5	-	Arabidopsis thaliana	common cis-acting element in promoter and enhancer regions
CaGRF8	CAAT-box	CCAAT	977	5	-	Arabidopsis thaliana	common cis-acting element in promoter and enhancer regions
CaGRF8	CAAT-box	CCAAT	1051	5	+	Arabidopsis thaliana	common cis-acting element in promoter and enhancer regions
CaGRF8	CAAT-box	CAAT	1052	4	+	Nicotiana glutinosa
CaGRF8	CAAT-box	CAAT	1108	4	-	Nicotiana glutinosa
CaGRF8	CAAT-box	CAAAT	1415	5	+	Pisum sativum	common cis-acting element in promoter and enhancer regions
CaGRF8	CAAT-box	CCAAT	1632	5	-	Arabidopsis thaliana	common cis-acting element in promoter and enhancer regions
CaGRF8	CAAT-box	CCAAT	1643	5	-	Arabidopsis thaliana	common cis-acting element in promoter and enhancer regions
CaGRF8	CAAT-box	CAAAT	1676	5	-	Pisum sativum	common cis-acting element in promoter and enhancer regions
CaGRF8	CAAT-box	CAAT	1801	4	+	Nicotiana glutinosa
CaGRF8	CAAT-box	CAAT	1903	4	+	Nicotiana glutinosa
CaGRF8	CAAT-box	CAAT	1907	4	+	Nicotiana glutinosa
CaGRF8	CAAT-box	CAAT	1989	4	-	Nicotiana glutinosa
CaGRF8	CAAT-box	CAAT	2048	4	-	Nicotiana glutinosa
CaGRF8	CAAT-box	CAAAT	2098	5	+	Pisum sativum	common cis-acting element in promoter and enhancer regions
CaGRF8	CAAT-box	CAAAT	2160	5	+	Pisum sativum	common cis-acting element in promoter and enhancer regions
CaGRF8	CAAT-box	CCAAT	2163	5	-	Arabidopsis thaliana	common cis-acting element in promoter and enhancer regions
CaGRF8	CAAT-box	CAAT	2246	4	+	Nicotiana glutinosa
CaGRF8	TC-rich repeats	GTTTTCTTAC	386	9	+	Nicotiana tabacum	cis-acting element involved in defense and stress responsiveness
CaGRF8	TC-rich repeats	GTTTTCTTAC	726	9	+	Nicotiana tabacum	cis-acting element involved in defense and stress responsiveness
CaGRF8	TC-rich repeats	GTTTTCTTAC	1388	9	+	Nicotiana tabacum	cis-acting element involved in defense and stress responsiveness
CaGRF8	DRE1	ACCGAGA	1737	7	+	Zea mays
CaGRF8	ARE	AAACCA	307	6	+	Zea mays	cis-acting regulatory element essential for the anaerobic induction
CaGRF8	ARE	AAACCA	578	6	-	Zea mays	cis-acting regulatory element essential for the anaerobic induction
CaGRF8	ARE	AAACCA	997	6	-	Zea mays	cis-acting regulatory element essential for the anaerobic induction
CaGRF8	ARE	AAACCA	1129	6	-	Zea mays	cis-acting regulatory element essential for the anaerobic induction
CaGRF8	ARE	AAACCA	1645	6	-	Zea mays	cis-acting regulatory element essential for the anaerobic induction
CaGRF8	ATCT-motif	AATCTAATCC	1421	10	+	Pisum sativum	part of a conserved DNA module involved in light responsiveness
CaGRF8	Box 4	ATTAAT	1502	6	-	Petroselinum crispum	part of a conserved DNA module involved in light responsiveness
CaGRF8	Unnamed__1	CGTGG	1357	5	-	Zea mays
CaGRF8	chs-CMA1a	TTACTTAA	1313	8	-	Daucus carota	part of a light responsive element
CaGRF8	TCA-element	CCATCTTTTT	1554	9	-	Nicotiana tabacum	cis-acting element involved in salicylic acid responsiveness
CaGRF8	P-box	CCTTTTG	132	7	+	Oryza sativa	gibberellin-responsive element
CaGRF8	G-Box	CACGTT	1659	6	-	Pisum sativum	cis-acting regulatory element involved in light responsiveness
CaGRF8	GARE-motif	TCTGTTG	2285	7	+	Brassica oleracea	gibberellin-responsive element
CaGRF8	TCT-motif	TCTTAC	390	6	+	Arabidopsis thaliana	part of a light responsive element
CaGRF8	TCT-motif	TCTTAC	730	6	+	Arabidopsis thaliana	part of a light responsive element
CaGRF8	TCT-motif	TCTTAC	1392	6	+	Arabidopsis thaliana	part of a light responsive element
CaGRF8	TCT-motif	TCTTAC	1402	6	-	Arabidopsis thaliana	part of a light responsive element
CaGRF8	WUN-motif	AAATTACTA	1262	9	-	Nicotiana glutinosa
CaGRF8	WUN-motif	AAATTACT	1263	8	-	Nicotiana glutinosa
CaGRF8	WUN-motif	CCATTTCAA	1814	9	-	Nicotiana glutinosa
CaGRF8	AE-box	AGAAACAA	698	8	+	Arabidopsis thaliana	part of a module for light response
CaGRF8	AE-box	AGAAACAA	1955	8	+	Arabidopsis thaliana	part of a module for light response
CaGRF8	MBS	CAACTG	2447	6	+	Arabidopsis thaliana	MYB binding site involved in drought-inducibility
CaGRF8	MYB-like sequence	TAACCA	250	6	-	Arabidopsis thaliana
CaGRF9	LTR	CCGAAA	143	6	-	Hordeum vulgare	cis-acting element involved in low-temperature responsiveness
CaGRF9	LTR	CCGAAA	324	6	+	Hordeum vulgare	cis-acting element involved in low-temperature responsiveness
CaGRF9	AT-rich element	ATAGAAATCAA	498	10	+	Glycine max	binding site of AT-rich DNA binding protein (ATBP-1)
CaGRF9	Unnamed__4	CTCC	2	4	-	Petroselinum hortense
CaGRF9	Unnamed__4	CTCC	158	4	-	Petroselinum hortense
CaGRF9	Unnamed__4	CTCC	367	4	-	Petroselinum hortense
CaGRF9	Unnamed__4	CTCC	450	4	-	Petroselinum hortense
CaGRF9	Unnamed__4	CTCC	514	4	-	Petroselinum hortense
CaGRF9	Unnamed__4	CTCC	590	4	-	Petroselinum hortense
CaGRF9	Unnamed__4	CTCC	665	4	-	Petroselinum hortense
CaGRF9	Unnamed__4	CTCC	847	4	-	Petroselinum hortense
CaGRF9	Unnamed__4	CTCC	871	4	-	Petroselinum hortense
CaGRF9	Unnamed__4	CTCC	1023	4	-	Petroselinum hortense
CaGRF9	Unnamed__4	CTCC	1141	4	-	Petroselinum hortense
CaGRF9	Unnamed__4	CTCC	1146	4	-	Petroselinum hortense
CaGRF9	Unnamed__4	CTCC	1343	4	-	Petroselinum hortense
CaGRF9	Unnamed__4	CTCC	1361	4	-	Petroselinum hortense
CaGRF9	Unnamed__4	CTCC	1721	4	-	Petroselinum hortense
CaGRF9	Unnamed__4	CTCC	1734	4	-	Petroselinum hortense
CaGRF9	Unnamed__4	CTCC	1764	4	-	Petroselinum hortense
CaGRF9	Unnamed__4	CTCC	1801	4	-	Petroselinum hortense
CaGRF9	Unnamed__4	CTCC	1954	4	+	Petroselinum hortense
CaGRF9	Unnamed__4	CTCC	2113	4	-	Petroselinum hortense
CaGRF9	Unnamed__4	CTCC	2306	4	-	Petroselinum hortense
CaGRF9	Unnamed__4	CTCC	2530	4	+	Petroselinum hortense
CaGRF9	Unnamed__4	CTCC	2539	4	+	Petroselinum hortense
CaGRF9	Myb-binding site	CAACAG	341	6	+	Nicotiana tabacum
CaGRF9	Myb-binding site	CAACAG	1859	6	-	Nicotiana tabacum
CaGRF9	Myb-binding site	CAACAG	2263	6	+	Nicotiana tabacum
CaGRF9	Myb-binding site	CAACAG	2435	6	+	Nicotiana tabacum
CaGRF9	ACE	CTAACGTATT	410	9	-	Petroselinum crispum	cis-acting element involved in light responsiveness
CaGRF9	TATA-box	TATATA	114	6	+	Arabidopsis thaliana	core promoter element around -30 of transcription start
CaGRF9	TATA-box	ATATAT	115	6	+	Brassica napus	core promoter element around -30 of transcription start
CaGRF9	TATA-box	TATATA	116	6	+	Arabidopsis thaliana	core promoter element around -30 of transcription start
CaGRF9	TATA-box	ATATAT	117	6	+	Brassica napus	core promoter element around -30 of transcription start
CaGRF9	TATA-box	TATA	118	4	+	Arabidopsis thaliana	core promoter element around -30 of transcription start
CaGRF9	TATA-box	ATTATA	169	6	+	Brassica napus	core promoter element around -30 of transcription start
CaGRF9	TATA-box	TATAA	170	5	-	Arabidopsis thaliana	core promoter element around -30 of transcription start
CaGRF9	TATA-box	TATA	171	4	+	Arabidopsis thaliana	core promoter element around -30 of transcription start
CaGRF9	TATA-box	TATAAATA	173	8	-	Daucus carota	core promoter element around -30 of transcription start
CaGRF9	TATA-box	TATAAAT	174	7	-	Brassica juncea	core promoter element around -30 of transcription start
CaGRF9	TATA-box	TATAAA	175	6	-	Helianthus annuus	core promoter element around -30 of transcription start
CaGRF9	TATA-box	TATAA	176	5	-	Arabidopsis thaliana	core promoter element around -30 of transcription start
CaGRF9	TATA-box	TATA	177	4	+	Arabidopsis thaliana	core promoter element around -30 of transcription start
CaGRF9	TATA-box	TACAAAA	745	7	-	Oryza sativa	core promoter element around -30 of transcription start
CaGRF9	TATA-box	TATACA	748	6	-	Helianthus annuus	core promoter element around -30 of transcription start
CaGRF9	TATA-box	TATA	750	4	+	Arabidopsis thaliana	core promoter element around -30 of transcription start
CaGRF9	TATA-box	TATA	1224	4	+	Arabidopsis thaliana	core promoter element around -30 of transcription start
CaGRF9	TATA-box	TATA	1417	4	-	Arabidopsis thaliana	core promoter element around -30 of transcription start
CaGRF9	TATA-box	TATAA	1885	5	-	Arabidopsis thaliana	core promoter element around -30 of transcription start
CaGRF9	TATA-box	TATA	1886	4	-	Arabidopsis thaliana	core promoter element around -30 of transcription start
CaGRF9	TATA-box	ATTATA	2095	6	+	Brassica napus	core promoter element around -30 of transcription start
CaGRF9	TATA-box	TATAA	2096	5	-	Arabidopsis thaliana	core promoter element around -30 of transcription start
CaGRF9	TATA-box	TATA	2097	4	-	Arabidopsis thaliana	core promoter element around -30 of transcription start
CaGRF9	TATA-box	TATA	2201	4	-	Arabidopsis thaliana	core promoter element around -30 of transcription start
CaGRF9	TATA-box	TATA	2515	4	-	Arabidopsis thaliana	core promoter element around -30 of transcription start
CaGRF9	Myc	TCTCTTA	416	7	-	Arabidopsis thaliana
CaGRF9	CTAG-motif	ACTAGCAGAA	27	9	-	Avena sativa
CaGRF9	MYC	CATTTG	297	6	-	Arabidopsis thaliana
CaGRF9	MYC	CATTTG	696	6	+	Arabidopsis thaliana
CaGRF9	MYC	CATTTG	800	6	+	Arabidopsis thaliana
CaGRF9	MYC	CATTTG	1487	6	-	Arabidopsis thaliana
CaGRF9	MYC	CATTTG	1991	6	+	Arabidopsis thaliana
CaGRF9	G-box	CACGAC	2129	6	+	Zea mays	cis-acting regulatory element involved in light responsiveness
CaGRF9	AAGAA-motif	GAAAGAA	396	7	-	Avena sativa
CaGRF9	AAGAA-motif	gGTAAAGAAA	1087	9	+	Avena sativa
CaGRF9	AAGAA-motif	gGTAAAGAAA	1747	9	+	Avena sativa
CaGRF9	GT1-motif	GGTTAA	352	6	-	Arabidopsis thaliana	light responsive element
CaGRF9	GT1-motif	GTGTGTGAA	400	9	-	Solanum tuberosum	light responsive element
CaGRF9	GT1-motif	GGTTAA	818	6	+	Arabidopsis thaliana	light responsive element
CaGRF9	MYB	CAACAG	341	6	+	Arabidopsis thaliana
CaGRF9	MYB	TAACCA	353	6	+	Arabidopsis thaliana
CaGRF9	MYB	CAACCA	378	6	-	Arabidopsis thaliana
CaGRF9	MYB	CAACAG	1859	6	-	Arabidopsis thaliana
CaGRF9	MYB	TAACCA	1981	6	+	Arabidopsis thaliana
CaGRF9	MYB	TAACCA	1987	6	+	Arabidopsis thaliana
CaGRF9	MYB	CAACAG	2263	6	+	Arabidopsis thaliana
CaGRF9	MYB	CAACAG	2435	6	+	Arabidopsis thaliana
CaGRF9	WRE3	CCACCT	1633	6	-	Pisum sativum
CaGRF9		motif_sequence	125	4	+	organism	short_function
CaGRF9		motif_sequence	183	4	+	organism	short_function
CaGRF9		motif_sequence	276	4	-	organism	short_function
CaGRF9		motif_sequence	311	4	-	organism	short_function
CaGRF9		motif_sequence	370	4	-	organism	short_function
CaGRF9		motif_sequence	481	4	-	organism	short_function
CaGRF9		motif_sequence	601	4	+	organism	short_function
CaGRF9		motif_sequence	735	4	-	organism	short_function
CaGRF9		motif_sequence	825	4	-	organism	short_function
CaGRF9		motif_sequence	839	4	-	organism	short_function
CaGRF9		motif_sequence	1343	4	-	organism	short_function
CaGRF9		motif_sequence	1348	4	-	organism	short_function
CaGRF9		motif_sequence	1361	4	-	organism	short_function
CaGRF9		motif_sequence	1557	4	+	organism	short_function
CaGRF9		motif_sequence	1583	4	+	organism	short_function
CaGRF9		motif_sequence	1742	4	-	organism	short_function
CaGRF9		motif_sequence	1785	4	-	organism	short_function
CaGRF9		motif_sequence	1794	4	-	organism	short_function
CaGRF9		motif_sequence	1834	4	+	organism	short_function
CaGRF9		motif_sequence	2256	4	-	organism	short_function
CaGRF9		motif_sequence	2286	4	+	organism	short_function
CaGRF9		motif_sequence	2290	4	-	organism	short_function
CaGRF9		motif_sequence	2306	4	-	organism	short_function
CaGRF9		motif_sequence	2473	4	+	organism	short_function
CaGRF9		motif_sequence	2475	4	-	organism	short_function
CaGRF9		motif_sequence	2480	4	-	organism	short_function
CaGRF9	W box	TTGACC	250	6	-	Arabidopsis thaliana
CaGRF9	W box	TTGACC	1564	6	+	Arabidopsis thaliana
CaGRF9	W box	TTGACC	1684	6	-	Arabidopsis thaliana
CaGRF9	AT~TATA-box	TATATA	114	6	+	Arabidopsis thaliana
CaGRF9	AT~TATA-box	TATATA	116	6	+	Arabidopsis thaliana
CaGRF9	3-AF1 binding site	TAAGAGAGGAA	416	11	+	Solanum tuberosum	light responsive element
CaGRF9	ABRE	TACGGTC	1061	7	-	Arabidopsis thaliana	cis-acting element involved in the abscisic acid responsiveness
CaGRF9	ABRE	ACGTG	2298	5	-	Arabidopsis thaliana	cis-acting element involved in the abscisic acid responsiveness
CaGRF9	ABRE	ACGTG	2414	5	+	Arabidopsis thaliana	cis-acting element involved in the abscisic acid responsiveness
CaGRF9	STRE	AGGGG	447	5	+	Arabidopsis thaliana
CaGRF9	STRE	AGGGG	1110	5	-	Arabidopsis thaliana
CaGRF9	STRE	AGGGG	1143	5	+	Arabidopsis thaliana
CaGRF9	STRE	AGGGG	1148	5	+	Arabidopsis thaliana
CaGRF9	STRE	AGGGG	1723	5	+	Arabidopsis thaliana
CaGRF9	STRE	AGGGG	2541	5	-	Arabidopsis thaliana
CaGRF9	TCA-element	CCATCTTTTT	130	9	+	Nicotiana tabacum	cis-acting element involved in salicylic acid responsiveness
CaGRF9	GATA-motif	AAGATAAGATT	98	10	+	Arabidopsis thaliana	part of a light responsive element
CaGRF9	GATA-motif	AAGGATAAGG	2063	9	-	Solanum tuberosum	part of a light responsive element
CaGRF9	G-Box	TCCACATGGCA	657	10	-	Triticum aestivum	cis-acting regulatory element involved in light responsiveness
CaGRF9	G-Box	CACGTT	2298	6	+	Pisum sativum	cis-acting regulatory element involved in light responsiveness
CaGRF9	G-Box	CACGTT	2413	6	-	Pisum sativum	cis-acting regulatory element involved in light responsiveness
CaGRF9	MYB-like sequence	TAACCA	353	6	+	Arabidopsis thaliana
CaGRF9	MYB-like sequence	TAACCA	1981	6	+	Arabidopsis thaliana
CaGRF9	MYB-like sequence	TAACCA	1987	6	+	Arabidopsis thaliana
CaGRF9	GARE-motif	TCTGTTG	2263	7	-	Brassica oleracea	gibberellin-responsive element
CaGRF9	TCT-motif	TCTTAC	415	6	-	Arabidopsis thaliana	part of a light responsive element
CaGRF9	TCT-motif	TCTTAC	976	6	-	Arabidopsis thaliana	part of a light responsive element
CaGRF9	WUN-motif	AAATTTCCT	578	9	-	Brassica oleracea	wound-responsive element
CaGRF9	CAAT-box	CAAAT	8	5	+	Pisum sativum	common cis-acting element in promoter and enhancer regions
CaGRF9	CAAT-box	CAAT	19	4	+	Nicotiana glutinosa
CaGRF9	CAAT-box	CAAT	67	4	-	Nicotiana glutinosa
CaGRF9	CAAT-box	CAAT	81	4	+	Nicotiana glutinosa
CaGRF9	CAAT-box	CAAT	106	4	-	Nicotiana glutinosa
CaGRF9	CAAT-box	CAAT	121	4	-	Nicotiana glutinosa
CaGRF9	CAAT-box	CAAT	165	4	-	Nicotiana glutinosa
CaGRF9	CAAT-box	CAAAT	297	5	+	Pisum sativum	common cis-acting element in promoter and enhancer regions
CaGRF9	CAAT-box	CCAAT	335	5	+	Arabidopsis thaliana	common cis-acting element in promoter and enhancer regions
CaGRF9	CAAT-box	CAAT	336	4	+	Nicotiana glutinosa
CaGRF9	CAAT-box	CCAAT	408	5	+	Arabidopsis thaliana	common cis-acting element in promoter and enhancer regions
CaGRF9	CAAT-box	CAAT	409	4	+	Nicotiana glutinosa
CaGRF9	CAAT-box	TGCCAAC	548	7	+	Petunia hybrida	common cis-acting element in promoter and enhancer regions
CaGRF9	CAAT-box	CAAT	568	4	+	Nicotiana glutinosa
CaGRF9	CAAT-box	CAAT	659	4	+	Nicotiana glutinosa
CaGRF9	CAAT-box	CAAAT	697	5	-	Pisum sativum	common cis-acting element in promoter and enhancer regions
CaGRF9	CAAT-box	CAAT	720	4	+	Nicotiana glutinosa
CaGRF9	CAAT-box	CCAAT	784	5	+	Arabidopsis thaliana	common cis-acting element in promoter and enhancer regions
CaGRF9	CAAT-box	CAAT	785	4	+	Nicotiana glutinosa
CaGRF9	CAAT-box	CAAAT	801	5	-	Pisum sativum	common cis-acting element in promoter and enhancer regions
CaGRF9	CAAT-box	CAAT	936	4	-	Nicotiana glutinosa
CaGRF9	CAAT-box	CAAT	1005	4	-	Nicotiana glutinosa
CaGRF9	CAAT-box	CAAT	1018	4	+	Nicotiana glutinosa
CaGRF9	CAAT-box	CAAT	1083	4	+	Nicotiana glutinosa
CaGRF9	CAAT-box	CAAT	1163	4	+	Nicotiana glutinosa
CaGRF9	CAAT-box	CAAAT	1196	5	+	Pisum sativum	common cis-acting element in promoter and enhancer regions
CaGRF9	CAAT-box	CAAT	1199	4	-	Nicotiana glutinosa
CaGRF9	CAAT-box	CAAAT	1204	5	+	Pisum sativum	common cis-acting element in promoter and enhancer regions
CaGRF9	CAAT-box	CAAT	1207	4	-	Nicotiana glutinosa
CaGRF9	CAAT-box	CAAT	1214	4	+	Nicotiana glutinosa
CaGRF9	CAAT-box	CAAAT	1216	5	-	Pisum sativum	common cis-acting element in promoter and enhancer regions
CaGRF9	CAAT-box	TGCCAAC	1246	7	-	Petunia hybrida	common cis-acting element in promoter and enhancer regions
CaGRF9	CAAT-box	CAAT	1324	4	-	Nicotiana glutinosa
CaGRF9	CAAT-box	CAAAT	1404	5	+	Pisum sativum	common cis-acting element in promoter and enhancer regions
CaGRF9	CAAT-box	CAAAT	1487	5	+	Pisum sativum	common cis-acting element in promoter and enhancer regions
CaGRF9	CAAT-box	CAAAT	1495	5	-	Pisum sativum	common cis-acting element in promoter and enhancer regions
CaGRF9	CAAT-box	CAAAT	1525	5	+	Pisum sativum	common cis-acting element in promoter and enhancer regions
CaGRF9	CAAT-box	CCAAT	1530	5	+	Arabidopsis thaliana	common cis-acting element in promoter and enhancer regions
CaGRF9	CAAT-box	CAAT	1531	4	+	Nicotiana glutinosa
CaGRF9	CAAT-box	CAAAT	1542	5	+	Pisum sativum	common cis-acting element in promoter and enhancer regions
CaGRF9	CAAT-box	CAAT	1687	4	+	Nicotiana glutinosa
CaGRF9	CAAT-box	CAAT	1832	4	+	Nicotiana glutinosa
CaGRF9	CAAT-box	CAAT	1969	4	+	Nicotiana glutinosa
CaGRF9	CAAT-box	CAAAT	1992	5	-	Pisum sativum	common cis-acting element in promoter and enhancer regions
CaGRF9	CAAT-box	CAAAT	2582	5	+	Pisum sativum	common cis-acting element in promoter and enhancer regions
CaGRF9	TC-rich repeats	ATTCTCTAAC	75	9	-	Nicotiana tabacum	cis-acting element involved in defense and stress responsiveness
CaGRF9	CAT-box	GCCACT	452	6	-	Arabidopsis thaliana	cis-acting regulatory element related to meristem expression
CaGRF9	CAT-box	GCCACT	1579	6	+	Arabidopsis thaliana	cis-acting regulatory element related to meristem expression
CaGRF9	MBSI	TTTTTACGGTTA	1060	11	-	Petunia hybrida	MYB binding site involved in flavonoid biosynthetic genes regulation
CaGRF9	I-box	cCATATCCAAT	1524	10	+	Flaveria trinervia	part of a light responsive element
CaGRF9	Myb	TAACTG	2360	6	-	Arabidopsis thaliana
CaGRF9	GCN4_motif	TGAGTCA	460	7	+	Oryza sativa	cis-regulatory element involved in endosperm expression
CaGRF9	Unnamed__1	CGTGG	493	5	-	Zea mays
CaGRF9	Unnamed__1	CGTGG	1137	5	-	Zea mays
CaGRF9	Unnamed__1	CGTGG	2128	5	-	Zea mays
CaGRF9	Unnamed__1	CGTGG	2415	5	+	Zea mays
CaGRF9	chs-CMA2a	TCACTTGA	1474	8	+	Petroselinum crispum	part of a light responsive element
CaGRF9	ARE	AAACCA	1995	6	-	Zea mays	cis-acting regulatory element essential for the anaerobic induction
CaGRF9	ARE	AAACCA	2165	6	+	Zea mays	cis-acting regulatory element essential for the anaerobic induction
CaGRF9	ATCT-motif	AATCTAATCC	998	9	-	Pisum sativum	part of a conserved DNA module involved in light responsiveness
CaGRF9	ATCT-motif	AATCTAATCC	1527	9	+	Pisum sativum	part of a conserved DNA module involved in light responsiveness
CaGRF9	Box 4	ATTAAT	2447	6	-	Petroselinum crispum	part of a conserved DNA module involved in light responsiveness
CaGRF10	ARE	AAACCA	979	6	+	Zea mays	cis-acting regulatory element essential for the anaerobic induction
CaGRF10	ARE	AAACCA	1240	6	-	Zea mays	cis-acting regulatory element essential for the anaerobic induction
CaGRF10	ARE	AAACCA	1864	6	-	Zea mays	cis-acting regulatory element essential for the anaerobic induction
CaGRF10	ARE	AAACCA	2311	6	+	Zea mays	cis-acting regulatory element essential for the anaerobic induction
CaGRF10	HD-Zip 1	CAAT(A/T)ATTG	552	8.5	+	Arabidopsis thaliana	element involved in differentiation of the palisade mesophyll cells
CaGRF10	ATCT-motif	AATCTAATCC	2537	9	+	Pisum sativum	part of a conserved DNA module involved in light responsiveness
CaGRF10	Box 4	ATTAAT	67	6	+	Petroselinum crispum	part of a conserved DNA module involved in light responsiveness
CaGRF10	Box 4	ATTAAT	178	6	+	Petroselinum crispum	part of a conserved DNA module involved in light responsiveness
CaGRF10	Box 4	ATTAAT	1055	6	+	Petroselinum crispum	part of a conserved DNA module involved in light responsiveness
CaGRF10	Box 4	ATTAAT	1271	6	+	Petroselinum crispum	part of a conserved DNA module involved in light responsiveness
CaGRF10	Box 4	ATTAAT	2123	6	-	Petroselinum crispum	part of a conserved DNA module involved in light responsiveness
CaGRF10	Box 4	ATTAAT	2191	6	-	Petroselinum crispum	part of a conserved DNA module involved in light responsiveness
CaGRF10	Box 4	ATTAAT	2422	6	-	Petroselinum crispum	part of a conserved DNA module involved in light responsiveness
CaGRF10	CAAT-box	CAAT	82	4	+	Nicotiana glutinosa
CaGRF10	CAAT-box	CAAAT	89	5	+	Pisum sativum	common cis-acting element in promoter and enhancer regions
CaGRF10	CAAT-box	CAAT	112	4	+	Nicotiana glutinosa
CaGRF10	CAAT-box	CAAT	200	4	-	Nicotiana glutinosa
CaGRF10	CAAT-box	CAAT	210	4	+	Nicotiana glutinosa
CaGRF10	CAAT-box	CCAAT	299	5	-	Arabidopsis thaliana	common cis-acting element in promoter and enhancer regions
CaGRF10	CAAT-box	CAAT	411	4	+	Nicotiana glutinosa
CaGRF10	CAAT-box	CAAT	421	4	+	Nicotiana glutinosa
CaGRF10	CAAT-box	CAAT	430	4	+	Nicotiana glutinosa
CaGRF10	CAAT-box	CAAAT	444	5	+	Pisum sativum	common cis-acting element in promoter and enhancer regions
CaGRF10	CAAT-box	CAAAT	447	5	-	Pisum sativum	common cis-acting element in promoter and enhancer regions
CaGRF10	CAAT-box	CAAAT	476	5	+	Pisum sativum	common cis-acting element in promoter and enhancer regions
CaGRF10	CAAT-box	CAAAT	507	5	+	Pisum sativum	common cis-acting element in promoter and enhancer regions
CaGRF10	CAAT-box	CAAT	552	4	+	Nicotiana glutinosa
CaGRF10	CAAT-box	CCAAT	557	5	-	Arabidopsis thaliana	common cis-acting element in promoter and enhancer regions
CaGRF10	CAAT-box	CAAT	568	4	+	Nicotiana glutinosa
CaGRF10	CAAT-box	CAAT	577	4	-	Nicotiana glutinosa
CaGRF10	CAAT-box	CAAT	641	4	+	Nicotiana glutinosa
CaGRF10	CAAT-box	CAAT	655	4	+	Nicotiana glutinosa
CaGRF10	CAAT-box	CAAT	657	4	-	Nicotiana glutinosa
CaGRF10	CAAT-box	CAAT	661	4	-	Nicotiana glutinosa
CaGRF10	CAAT-box	CAAT	763	4	-	Nicotiana glutinosa
CaGRF10	CAAT-box	CAAT	783	4	+	Nicotiana glutinosa
CaGRF10	CAAT-box	CAAAT	791	5	-	Pisum sativum	common cis-acting element in promoter and enhancer regions
CaGRF10	CAAT-box	CAAT	831	4	+	Nicotiana glutinosa
CaGRF10	CAAT-box	CAAT	872	4	-	Nicotiana glutinosa
CaGRF10	CAAT-box	CAAT	888	4	+	Nicotiana glutinosa
CaGRF10	CAAT-box	CAAT	890	4	-	Nicotiana glutinosa
CaGRF10	CAAT-box	CAAT	936	4	+	Nicotiana glutinosa
CaGRF10	CAAT-box	CAAAT	946	5	-	Pisum sativum	common cis-acting element in promoter and enhancer regions
CaGRF10	CAAT-box	CAAT	1003	4	-	Nicotiana glutinosa
CaGRF10	CAAT-box	CAAAT	1008	5	-	Pisum sativum	common cis-acting element in promoter and enhancer regions
CaGRF10	CAAT-box	CAAAT	1069	5	+	Pisum sativum	common cis-acting element in promoter and enhancer regions
CaGRF10	CAAT-box	CAAAT	1184	5	-	Pisum sativum	common cis-acting element in promoter and enhancer regions
CaGRF10	CAAT-box	CAAT	1232	4	-	Nicotiana glutinosa
CaGRF10	CAAT-box	CAAT	1279	4	+	Nicotiana glutinosa
CaGRF10	CAAT-box	CAAT	1329	4	-	Nicotiana glutinosa
CaGRF10	CAAT-box	CAAAT	1452	5	+	Pisum sativum	common cis-acting element in promoter and enhancer regions
CaGRF10	CAAT-box	CCAAT	1455	5	-	Arabidopsis thaliana	common cis-acting element in promoter and enhancer regions
CaGRF10	CAAT-box	CAAAT	1542	5	+	Pisum sativum	common cis-acting element in promoter and enhancer regions
CaGRF10	CAAT-box	CAAT	1559	4	-	Nicotiana glutinosa
CaGRF10	CAAT-box	CCAAT	1588	5	+	Arabidopsis thaliana	common cis-acting element in promoter and enhancer regions
CaGRF10	CAAT-box	CAAT	1589	4	+	Nicotiana glutinosa
CaGRF10	CAAT-box	CAAT	1606	4	+	Nicotiana glutinosa
CaGRF10	CAAT-box	CAAAT	1631	5	-	Pisum sativum	common cis-acting element in promoter and enhancer regions
CaGRF10	CAAT-box	CAAAT	1698	5	+	Pisum sativum	common cis-acting element in promoter and enhancer regions
CaGRF10	CAAT-box	CAAAT	1701	5	-	Pisum sativum	common cis-acting element in promoter and enhancer regions
CaGRF10	CAAT-box	CAAAT	1753	5	+	Pisum sativum	common cis-acting element in promoter and enhancer regions
CaGRF10	CAAT-box	CAAT	1780	4	-	Nicotiana glutinosa
CaGRF10	CAAT-box	CAAAT	1793	5	-	Pisum sativum	common cis-acting element in promoter and enhancer regions
CaGRF10	CAAT-box	CCAAT	1826	5	+	Arabidopsis thaliana	common cis-acting element in promoter and enhancer regions
CaGRF10	CAAT-box	CAAT	1827	4	+	Nicotiana glutinosa
CaGRF10	CAAT-box	CAAAT	1839	5	+	Pisum sativum	common cis-acting element in promoter and enhancer regions
CaGRF10	CAAT-box	CAAT	1931	4	+	Nicotiana glutinosa
CaGRF10	CAAT-box	CAAAT	1933	5	-	Pisum sativum	common cis-acting element in promoter and enhancer regions
CaGRF10	CAAT-box	CAAT	2127	4	-	Nicotiana glutinosa
CaGRF10	CAAT-box	CAAT	2180	4	-	Nicotiana glutinosa
CaGRF10	CAAT-box	CAAT	2195	4	-	Nicotiana glutinosa
CaGRF10	CAAT-box	CAAT	2215	4	+	Nicotiana glutinosa
CaGRF10	CAAT-box	CAAT	2282	4	-	Nicotiana glutinosa
CaGRF10	CAAT-box	CCAAT	2322	5	+	Arabidopsis thaliana	common cis-acting element in promoter and enhancer regions
CaGRF10	CAAT-box	CAAT	2323	4	+	Nicotiana glutinosa
CaGRF10	CAAT-box	CAAT	2340	4	+	Nicotiana glutinosa
CaGRF10	CAAT-box	CAAT	2404	4	+	Nicotiana glutinosa
CaGRF10	CAAT-box	CAAAT	2456	5	-	Pisum sativum	common cis-acting element in promoter and enhancer regions
CaGRF10	TCA	TCATCTTCAT	1026	9	-	Pisum sativum
CaGRF10	Myb	TAACTG	325	6	-	Arabidopsis thaliana
CaGRF10	Myb	CAACTG	385	6	+	Arabidopsis thaliana
CaGRF10	Myb	TAACTG	514	6	-	Arabidopsis thaliana
CaGRF10	Myb	CAACTG	1508	6	-	Arabidopsis thaliana
CaGRF10	Myb	TAACTG	1876	6	+	Arabidopsis thaliana
CaGRF10	Myb	TAACTG	2073	6	-	Arabidopsis thaliana
CaGRF10	Myb	TAACTG	2139	6	+	Arabidopsis thaliana
CaGRF10	Myb	TAACTG	2207	6	+	Arabidopsis thaliana
CaGRF10	Myb	TAACTG	2369	6	+	Arabidopsis thaliana
CaGRF10	MBS	CAACTG	385	6	+	Arabidopsis thaliana	MYB binding site involved in drought-inducibility
CaGRF10	MBS	CAACTG	1508	6	-	Arabidopsis thaliana	MYB binding site involved in drought-inducibility
CaGRF10	MYB-like sequence	TAACCA	2343	6	+	Arabidopsis thaliana
CaGRF10	MYB-like sequence	TAACCA	2524	6	+	Arabidopsis thaliana
CaGRF10	3-AF3 binding site	CACTATCTAAC	1521	10	+	Pisum sativum	part of a conserved DNA module array (CMA3)
CaGRF10	Unnamed_1	GGATTTTACAGT	454	11	-	Pisum sativum	cis-acting element involved in phytochrome down-regulation expression
CaGRF10	TCT-motif	TCTTAC	425	6	+	Arabidopsis thaliana	part of a light responsive element
CaGRF10	AE-box	AGAAACTT	1153	8	-	Arabidopsis thaliana	part of a module for light response
CaGRF10	AE-box	AGAAACAA	1748	8	+	Arabidopsis thaliana	part of a module for light response
CaGRF10	P-box	CCTTTTG	364	7	+	Oryza sativa	gibberellin-responsive element
CaGRF10	GA-motif	ATAGATAA	836	8	-	Arabidopsis thaliana	part of a light responsive element
CaGRF10	AT~TATA-box	TATATA	1223	6	+	Arabidopsis thaliana
CaGRF10	STRE	AGGGG	2576	5	-	Arabidopsis thaliana
CaGRF10	AAGAA-motif	GAAAGAA	1960	7	+	Avena sativa
CaGRF10	GT1-motif	GGTTAAT	957	7	-	Avena sativa	light responsive element
CaGRF10	GT1-motif	GGTTAA	958	6	-	Arabidopsis thaliana	light responsive element
CaGRF10	GT1-motif	GGTTAAT	2522	7	-	Avena sativa	light responsive element
CaGRF10	GT1-motif	GGTTAA	2523	6	-	Arabidopsis thaliana	light responsive element
CaGRF10	MYB	CAACCA	433	6	-	Arabidopsis thaliana
CaGRF10	MYB	CAACCA	2319	6	+	Arabidopsis thaliana
CaGRF10	MYB	TAACCA	2343	6	+	Arabidopsis thaliana
CaGRF10	MYB	CAACAG	2494	6	-	Arabidopsis thaliana
CaGRF10	MYB	TAACCA	2524	6	+	Arabidopsis thaliana
CaGRF10	Y-box	TGTGGAGGAGCA	1921	12	+	Lemna gibba	?
CaGRF10	Unnamed__6	taTAAATATct	269	10	+	Zea mays
CaGRF10		motif_sequence	84	4	+	organism	short_function
CaGRF10		motif_sequence	190	4	+	organism	short_function
CaGRF10		motif_sequence	291	4	-	organism	short_function
CaGRF10		motif_sequence	380	4	+	organism	short_function
CaGRF10		motif_sequence	735	4	+	organism	short_function
CaGRF10		motif_sequence	821	4	+	organism	short_function
CaGRF10		motif_sequence	996	4	-	organism	short_function
CaGRF10		motif_sequence	1821	4	+	organism	short_function
CaGRF10		motif_sequence	2052	4	-	organism	short_function
CaGRF10		motif_sequence	2571	4	+	organism	short_function
CaGRF10		motif_sequence	2593	4	-	organism	short_function
CaGRF10	Myb-binding site	CAACAG	2494	6	-	Nicotiana tabacum
CaGRF10	TATA-box	ATATAT	13	6	+	Brassica napus	core promoter element around -30 of transcription start
CaGRF10	TATA-box	TATA	14	4	+	Arabidopsis thaliana	core promoter element around -30 of transcription start
CaGRF10	TATA-box	TATAA	126	5	-	Arabidopsis thaliana	core promoter element around -30 of transcription start
CaGRF10	TATA-box	TATA	127	4	+	Arabidopsis thaliana	core promoter element around -30 of transcription start
CaGRF10	TATA-box	TATA	132	4	+	Arabidopsis thaliana	core promoter element around -30 of transcription start
CaGRF10	TATA-box	TATTTAAA	269	8	-	Arabidopsis thaliana	core promoter element around -30 of transcription start
CaGRF10	TATA-box	ATATAT	295	6	+	Brassica napus	core promoter element around -30 of transcription start
CaGRF10	TATA-box	TATA	296	4	+	Arabidopsis thaliana	core promoter element around -30 of transcription start
CaGRF10	TATA-box	TATACA	582	6	-	Helianthus annuus	core promoter element around -30 of transcription start
CaGRF10	TATA-box	TATA	584	4	+	Arabidopsis thaliana	core promoter element around -30 of transcription start
CaGRF10	TATA-box	TATA	841	4	+	Arabidopsis thaliana	core promoter element around -30 of transcription start
CaGRF10	TATA-box	ATATAA	908	6	+	Brassica oleracea	core promoter element around -30 of transcription start
CaGRF10	TATA-box	TATA	909	4	+	Arabidopsis thaliana	core promoter element around -30 of transcription start
CaGRF10	TATA-box	ccTATAAAaa	919	9	-	Arabidopsis thaliana	core promoter element around -30 of transcription start
CaGRF10	TATA-box	TATAAAA	920	7	-	Pisum sativum	core promoter element around -30 of transcription start
CaGRF10	TATA-box	TATAAA	921	6	-	Helianthus annuus	core promoter element around -30 of transcription start
CaGRF10	TATA-box	TATAA	922	5	-	Arabidopsis thaliana	core promoter element around -30 of transcription start
CaGRF10	TATA-box	TATA	923	4	+	Arabidopsis thaliana	core promoter element around -30 of transcription start
CaGRF10	TATA-box	TATA	1043	4	+	Arabidopsis thaliana	core promoter element around -30 of transcription start
CaGRF10	TATA-box	ATTATA	1104	6	+	Brassica napus	core promoter element around -30 of transcription start
CaGRF10	TATA-box	TATAA	1105	5	-	Arabidopsis thaliana	core promoter element around -30 of transcription start
CaGRF10	TATA-box	TATA	1106	4	+	Arabidopsis thaliana	core promoter element around -30 of transcription start
CaGRF10	TATA-box	ATTATA	1131	6	+	Brassica napus	core promoter element around -30 of transcription start
CaGRF10	TATA-box	TATAA	1132	5	-	Arabidopsis thaliana	core promoter element around -30 of transcription start
CaGRF10	TATA-box	TATA	1133	4	+	Arabidopsis thaliana	core promoter element around -30 of transcription start
CaGRF10	TATA-box	TACATAAA	1142	8	-	Oryza sativa	core promoter element around -30 of transcription start
CaGRF10	TATA-box	TATACA	1146	6	-	Helianthus annuus	core promoter element around -30 of transcription start
CaGRF10	TATA-box	TATA	1148	4	+	Arabidopsis thaliana	core promoter element around -30 of transcription start
CaGRF10	TATA-box	TATA	1192	4	+	Arabidopsis thaliana	core promoter element around -30 of transcription start
CaGRF10	TATA-box	TATTTAAA	1202	8	-	Arabidopsis thaliana	core promoter element around -30 of transcription start
CaGRF10	TATA-box	TATATTTATATTT	1205	12	-	Avena sativa	core promoter element around -30 of transcription start
CaGRF10	TATA-box	ATATAA	1207	6	+	Brassica oleracea	core promoter element around -30 of transcription start
CaGRF10	TATA-box	TATA	1208	4	+	Arabidopsis thaliana	core promoter element around -30 of transcription start
CaGRF10	TATA-box	ATATAT	1222	6	+	Brassica napus	core promoter element around -30 of transcription start
CaGRF10	TATA-box	TATATA	1223	6	+	Arabidopsis thaliana	core promoter element around -30 of transcription start
CaGRF10	TATA-box	TATA	1225	4	+	Arabidopsis thaliana	core promoter element around -30 of transcription start
CaGRF10	TATA-box	TATAAAA	1484	7	-	Pisum sativum	core promoter element around -30 of transcription start
CaGRF10	TATA-box	TATAAA	1485	6	-	Helianthus annuus	core promoter element around -30 of transcription start
CaGRF10	TATA-box	TATAA	1486	5	-	Arabidopsis thaliana	core promoter element around -30 of transcription start
CaGRF10	TATA-box	TATA	1487	4	-	Arabidopsis thaliana	core promoter element around -30 of transcription start
CaGRF10	TATA-box	TACAAAA	1843	7	-	Oryza sativa	core promoter element around -30 of transcription start
CaGRF10	TATA-box	TATTTAAA	1944	8	-	Arabidopsis thaliana	core promoter element around -30 of transcription start
CaGRF10	TATA-box	TATA	2233	4	-	Arabidopsis thaliana	core promoter element around -30 of transcription start
CaGRF10	TATA-box	ATATAA	2307	6	+	Brassica oleracea	core promoter element around -30 of transcription start
CaGRF10	TATA-box	TATA	2308	4	-	Arabidopsis thaliana	core promoter element around -30 of transcription start
CaGRF10	ERE	ATTTTAAA	1912	8	+	Nicotiana glutinos
CaGRF10	ERE	ATTTTAAA	1914	8	-	Nicotiana glutinos
CaGRF10	MYC	CAATTG	655	6	+	Arabidopsis thaliana
CaGRF10	MYC	CAATTG	888	6	+	Arabidopsis thaliana
CaGRF10	MYC	CATTTG	945	6	+	Arabidopsis thaliana
CaGRF10	MYC	CATTTG	1630	6	+	Arabidopsis thaliana
CaGRF10	MYC	CATTTG	1753	6	-	Arabidopsis thaliana
CaGRF10	Unnamed__4	CTCC	86	4	+	Petroselinum hortense
CaGRF10	Unnamed__4	CTCC	145	4	-	Petroselinum hortense
CaGRF10	Unnamed__4	CTCC	217	4	+	Petroselinum hortense
CaGRF10	Unnamed__4	CTCC	600	4	-	Petroselinum hortense
CaGRF10	Unnamed__4	CTCC	1924	4	-	Petroselinum hortense
CaGRF10	Unnamed__4	CTCC	1927	4	-	Petroselinum hortense
CaGRF10	Unnamed__4	CTCC	2573	4	+	Petroselinum hortense
CaGRF10	Unnamed__4	CTCC	2583	4	-	Petroselinum hortense
CaGRF11	ARE	AAACCA	1505	6	-	Zea mays	cis-acting regulatory element essential for the anaerobic induction
CaGRF11	ARE	AAACCA	1861	6	-	Zea mays	cis-acting regulatory element essential for the anaerobic induction
CaGRF11	ARE	AAACCA	2309	6	+	Zea mays	cis-acting regulatory element essential for the anaerobic induction
CaGRF11	A-box	CCGTCC	761	6	-	Petroselinum crispum	cis-acting regulatory element
CaGRF11	A-box	CCGTCC	780	6	+	Petroselinum crispum	cis-acting regulatory element
CaGRF11	HD-Zip 1	CAAT(A/T)ATTG	1007	8.5	+	Arabidopsis thaliana	element involved in differentiation of the palisade mesophyll cells
CaGRF11	ATCT-motif	AATCTAATCC	2535	9	+	Pisum sativum	part of a conserved DNA module involved in light responsiveness
CaGRF11	Box 4	ATTAAT	140	6	+	Petroselinum crispum	part of a conserved DNA module involved in light responsiveness
CaGRF11	Box 4	ATTAAT	229	6	+	Petroselinum crispum	part of a conserved DNA module involved in light responsiveness
CaGRF11	Box 4	ATTAAT	1536	6	-	Petroselinum crispum	part of a conserved DNA module involved in light responsiveness
CaGRF11	Box 4	ATTAAT	2121	6	-	Petroselinum crispum	part of a conserved DNA module involved in light responsiveness
CaGRF11	Box 4	ATTAAT	2189	6	-	Petroselinum crispum	part of a conserved DNA module involved in light responsiveness
CaGRF11	Box 4	ATTAAT	2420	6	-	Petroselinum crispum	part of a conserved DNA module involved in light responsiveness
CaGRF11	CAAT-box	CAAT	244	4	+	Nicotiana glutinosa
CaGRF11	CAAT-box	CAAAT	251	5	+	Pisum sativum	common cis-acting element in promoter and enhancer regions
CaGRF11	CAAT-box	CAAT	274	4	+	Nicotiana glutinosa
CaGRF11	CAAT-box	CAAT	372	4	-	Nicotiana glutinosa
CaGRF11	CAAT-box	CAAT	382	4	+	Nicotiana glutinosa
CaGRF11	CAAT-box	CCAAT	466	5	-	Arabidopsis thaliana	common cis-acting element in promoter and enhancer regions
CaGRF11	CAAT-box	CAAAT	595	5	-	Pisum sativum	common cis-acting element in promoter and enhancer regions
CaGRF11	CAAT-box	CAAT	623	4	+	Nicotiana glutinosa
CaGRF11	CAAT-box	CAAT	633	4	+	Nicotiana glutinosa
CaGRF11	CAAT-box	CAAT	635	4	-	Nicotiana glutinosa
CaGRF11	CAAT-box	CAAT	843	4	+	Nicotiana glutinosa
CaGRF11	CAAT-box	CAAT	849	4	+	Nicotiana glutinosa
CaGRF11	CAAT-box	CAAT	853	4	+	Nicotiana glutinosa
CaGRF11	CAAT-box	CAAT	862	4	+	Nicotiana glutinosa
CaGRF11	CAAT-box	CAAAT	876	5	+	Pisum sativum	common cis-acting element in promoter and enhancer regions
CaGRF11	CAAT-box	CAAAT	879	5	-	Pisum sativum	common cis-acting element in promoter and enhancer regions
CaGRF11	CAAT-box	CAAAT	908	5	+	Pisum sativum	common cis-acting element in promoter and enhancer regions
CaGRF11	CAAT-box	CCAAT	911	5	-	Arabidopsis thaliana	common cis-acting element in promoter and enhancer regions
CaGRF11	CAAT-box	CAAAT	945	5	-	Pisum sativum	common cis-acting element in promoter and enhancer regions
CaGRF11	CAAT-box	CAAAT	962	5	+	Pisum sativum	common cis-acting element in promoter and enhancer regions
CaGRF11	CAAT-box	CAAT	1007	4	+	Nicotiana glutinosa
CaGRF11	CAAT-box	CCAAT	1012	5	-	Arabidopsis thaliana	common cis-acting element in promoter and enhancer regions
CaGRF11	CAAT-box	CAAT	1023	4	+	Nicotiana glutinosa
CaGRF11	CAAT-box	CAAT	1032	4	-	Nicotiana glutinosa
CaGRF11	CAAT-box	CAAAT	1045	5	-	Pisum sativum	common cis-acting element in promoter and enhancer regions
CaGRF11	CAAT-box	CAAT	1096	4	+	Nicotiana glutinosa
CaGRF11	CAAT-box	CAAT	1112	4	-	Nicotiana glutinosa
CaGRF11	CAAT-box	CAAT	1116	4	-	Nicotiana glutinosa
CaGRF11	CAAT-box	CAAT	1210	4	-	Nicotiana glutinosa
CaGRF11	CAAT-box	CAAT	1230	4	+	Nicotiana glutinosa
CaGRF11	CAAT-box	CCAAT	1250	5	+	Arabidopsis thaliana	common cis-acting element in promoter and enhancer regions
CaGRF11	CAAT-box	CAAT	1251	4	+	Nicotiana glutinosa
CaGRF11	CAAT-box	CAAT	1278	4	+	Nicotiana glutinosa
CaGRF11	CAAT-box	CAAT	1319	4	-	Nicotiana glutinosa
CaGRF11	CAAT-box	CAAAT	1450	5	-	Pisum sativum	common cis-acting element in promoter and enhancer regions
CaGRF11	CAAT-box	CAAT	1497	4	-	Nicotiana glutinosa
CaGRF11	CAAT-box	CAAT	1544	4	+	Nicotiana glutinosa
CaGRF11	CAAT-box	CAAT	1593	4	-	Nicotiana glutinosa
CaGRF11	CAAT-box	CAAAT	1716	5	+	Pisum sativum	common cis-acting element in promoter and enhancer regions
CaGRF11	CAAT-box	CCAAT	1719	5	-	Arabidopsis thaliana	common cis-acting element in promoter and enhancer regions
CaGRF11	CAAT-box	CAAT	1731	4	+	Nicotiana glutinosa
CaGRF11	CAAT-box	CAAAT	1750	5	+	Pisum sativum	common cis-acting element in promoter and enhancer regions
CaGRF11	CAAT-box	CAAT	1777	4	-	Nicotiana glutinosa
CaGRF11	CAAT-box	CAAAT	1790	5	-	Pisum sativum	common cis-acting element in promoter and enhancer regions
CaGRF11	CAAT-box	CCAAT	1823	5	+	Arabidopsis thaliana	common cis-acting element in promoter and enhancer regions
CaGRF11	CAAT-box	CAAT	1824	4	+	Nicotiana glutinosa
CaGRF11	CAAT-box	CAAAT	1837	5	+	Pisum sativum	common cis-acting element in promoter and enhancer regions
CaGRF11	CAAT-box	CAAAT	1840	5	-	Pisum sativum	common cis-acting element in promoter and enhancer regions
CaGRF11	CAAT-box	CCAAT	1927	5	+	Arabidopsis thaliana	common cis-acting element in promoter and enhancer regions
CaGRF11	CAAT-box	CAAT	1928	4	+	Nicotiana glutinosa
CaGRF11	CAAT-box	CAAAT	1930	5	-	Pisum sativum	common cis-acting element in promoter and enhancer regions
CaGRF11	CAAT-box	CAAT	2125	4	-	Nicotiana glutinosa
CaGRF11	CAAT-box	CAAT	2178	4	-	Nicotiana glutinosa
CaGRF11	CAAT-box	CAAT	2193	4	-	Nicotiana glutinosa
CaGRF11	CAAT-box	CAAT	2213	4	+	Nicotiana glutinosa
CaGRF11	CAAT-box	CAAT	2280	4	-	Nicotiana glutinosa
CaGRF11	CAAT-box	CAAT	2289	4	+	Nicotiana glutinosa
CaGRF11	CAAT-box	CCAAT	2320	5	+	Arabidopsis thaliana	common cis-acting element in promoter and enhancer regions
CaGRF11	CAAT-box	CAAT	2321	4	+	Nicotiana glutinosa
CaGRF11	CAAT-box	CAAT	2338	4	+	Nicotiana glutinosa
CaGRF11	CAAT-box	CAAT	2402	4	+	Nicotiana glutinosa
CaGRF11	CAAT-box	CAAAT	2454	5	-	Pisum sativum	common cis-acting element in promoter and enhancer regions
CaGRF11	TC-rich repeats	ATTCTCTAAC	417	9	+	Nicotiana tabacum	cis-acting element involved in defense and stress responsiveness
CaGRF11	TGACG-motif	TGACG	748	5	-	Hordeum vulgare	cis-acting regulatory element involved in the MeJA-responsiveness
CaGRF11	CGTCA-motif	CGTCA	748	5	+	Hordeum vulgare	cis-acting regulatory element involved in the MeJA-responsiveness
CaGRF11	Myb	TAACTG	492	6	-	Arabidopsis thaliana
CaGRF11	Myb	CAACTG	751	6	+	Arabidopsis thaliana
CaGRF11	Myb	CAACTG	817	6	+	Arabidopsis thaliana
CaGRF11	Myb	CAACTG	1873	6	+	Arabidopsis thaliana
CaGRF11	Myb	TAACTG	2071	6	-	Arabidopsis thaliana
CaGRF11	Myb	TAACTG	2137	6	+	Arabidopsis thaliana
CaGRF11	Myb	TAACTG	2205	6	+	Arabidopsis thaliana
CaGRF11	Myb	TAACTG	2367	6	+	Arabidopsis thaliana
CaGRF11	MYB-like sequence	TAACCA	913	6	-	Arabidopsis thaliana
CaGRF11	MYB-like sequence	TAACCA	2522	6	+	Arabidopsis thaliana
CaGRF11	MBS	CAACTG	751	6	+	Arabidopsis thaliana	MYB binding site involved in drought-inducibility
CaGRF11	MBS	CAACTG	817	6	+	Arabidopsis thaliana	MYB binding site involved in drought-inducibility
CaGRF11	MBS	CAACTG	1873	6	+	Arabidopsis thaliana	MYB binding site involved in drought-inducibility
CaGRF11	TCT-motif	TCTTAC	857	6	+	Arabidopsis thaliana	part of a light responsive element
CaGRF11	WUN-motif	TAATTACTC	338	9	+	Nicotiana glutinosa
CaGRF11	WUN-motif	AAATTACT	1057	8	-	Nicotiana glutinosa
CaGRF11	AE-box	AGAAACTT	1419	8	-	Arabidopsis thaliana	part of a module for light response
CaGRF11	AE-box	AGAAACAA	1745	8	+	Arabidopsis thaliana	part of a module for light response
CaGRF11	GATA-motif	AAGATAAGATT	143	10	-	Arabidopsis thaliana	part of a light responsive element
CaGRF11	AT1-motif	AATTATTTTTTATT	1359	13	+	Solanum tuberosum	part of a light responsive module
CaGRF11	AT1-motif	AATTATTTTTTATT	1545	13	-	Solanum tuberosum	part of a light responsive module
CaGRF11	P-box	CCTTTTG	530	7	+	Oryza sativa	gibberellin-responsive element
CaGRF11	G-Box	CACGTT	705	6	-	Pisum sativum	cis-acting regulatory element involved in light responsiveness
CaGRF11	CCGTCC-box	CCGTCC	761	6	-	Petroselinum hortense
CaGRF11	CCGTCC-box	CCGTCC	780	6	+	Petroselinum hortense
CaGRF11	GA-motif	ATAGATAA	1283	8	-	Arabidopsis thaliana	part of a light responsive element
CaGRF11	AT~TATA-box	TATATA	43	6	+	Arabidopsis thaliana
CaGRF11	AT~TATA-box	TATATAAA	80	8	-	Arabidopsis thaliana
CaGRF11	AT~TATA-box	TATATA	82	6	+	Arabidopsis thaliana
CaGRF11	AT~TATA-box	TATATA	1488	6	-	Arabidopsis thaliana
CaGRF11	ABRE	ACGTG	706	5	+	Arabidopsis thaliana	cis-acting element involved in the abscisic acid responsiveness
CaGRF11	ABRE	CGTACGTGCA	1568	9	-	Hordeum vulgare	cis-acting element involved in the abscisic acid responsiveness
[truncated: 2,145 more rows]

## Sheet: psRNATarget
miRNA_Acc.	Target_Acc.	Expectation	miRNA_start	miRNA_end	Target_start	Target_end	miRNA_aligned_fragment	alignment	Target_aligned_fragment	Inhibition
Ca-miR396.1	CaGRF8	3.0	1	21	751	772	UUCCACA-GCUUUCUUGAACUG	: :::::::::::: :::::::	CCGUUCAAGAAAGCCUGUGGAA	Cleavage
Ca-miR396.1	CaGRF4	3.0	1	21	766	787	UUCCACA-GCUUUCUUGAACUG	: :::::::::::: :::::::	CCGUUCAAGAAAGCCUGUGGAA	Cleavage
Ca-miR396.1	CaGRF5	3.0	1	21	763	784	UUCCACA-GCUUUCUUGAACUG	: :::::::::::: :::::::	CCGUUCAAGAAAGCCUGUGGAA	Cleavage
Ca-miR396.1	CaGRF6	3.0	1	21	764	785	UUCCACA-GCUUUCUUGAACUG	: :::::::::::: :::::::	CCGUUCAAGAAAGCCUGUGGAA	Cleavage
Ca-miR396.1	CaGRF1	3.0	1	21	923	944	UUCCACA-GCUUUCUUGAACUG	: :::::::::::: :::::::	CCGUUCAAGAAAGCCUGUGGAA	Cleavage
Ca-miR396.1	CaGRF13	3.0	1	21	892	913	UUCCACA-GCUUUCUUGAACUG	: :::::::::::: :::::::	CCGUUCAAGAAAGCCUGUGGAA	Cleavage
Ca-miR396.1	CaGRF12	3.0	1	21	875	896	UUCCACA-GCUUUCUUGAACUG	: :::::::::::: :::::::	CCGUUCAAGAAAGCCUGUGGAA	Cleavage
Ca-miR396.1	CaGRF9	3.0	1	21	786	807	UUCCACA-GCUUUCUUGAACUG	: :::::::::::: :::::::	CCGUUCAAGAAAGCCUGUGGAA	Cleavage
Ca-miR396.1	CaGRF7	3.0	1	21	494	515	UUCCACA-GCUUUCUUGAACUG	: :::::::::::: :::::::	CCGUUCAAGAAAGCCUGUGGAA	Cleavage
Ca-miR396.1	CaGRF11	3.0	1	21	1055	1076	UUCCACA-GCUUUCUUGAACUG	:::::::::::: :::::::	UCGUUCAAGAAAGCCUGUGGAA	Cleavage
Ca-miR396.1	CaGRF15	3.0	1	21	1190	1211	UUCCACA-GCUUUCUUGAACUG	:::::::::::: :::::::	UCGUUCAAGAAAGCCUGUGGAA	Cleavage
Ca-miR396.1	CaGRF14	3.0	1	21	1172	1193	UUCCACA-GCUUUCUUGAACUG	:::::::::::: :::::::	UCGUUCAAGAAAGCCUGUGGAA	Cleavage
Ca-miR396.1	CaGRF10	3.0	1	21	1055	1076	UUCCACA-GCUUUCUUGAACUG	:::::::::::: :::::::	UCGUUCAAGAAAGCCUGUGGAA	Cleavage
Ca-miR396.1	CaGRF3	3.0	1	21	655	676	UUCCACA-GCUUUCUUGAACUG	:::::::::::: :::::::	GCGUUCAAGAAAGCAUGUGGAA	Cleavage
Ca-miR396.1	CaGRF2	3.0	1	21	690	711	UUCCACA-GCUUUCUUGAACUG	:::::::::::: :::::::	GCGUUCAAGAAAGCAUGUGGAA	Cleavage
										As obtained from the psRNATarget tool (Dai et al., 2018)
										https://www.zhaolab.org/psRNATarget/

## Sheet: RT-qPCR Primers
Gene	Efficiency	Primer name	Sequence
CaGRF1	1.97	CaGRF1-Fw	GCTCAACCAGACAACCATTC
		CaGRF1-Rv	GCCATAACTTCCCCATCCA
CaGRF3	1.87	CaGRF3-Fw	CTGCCTGCCGAGTCTAAA
		CaGRF3-Rv	CAAGAGAAACAAGGGACAATGC
CaGRF7	2.21	CaGRF7-Fw	CCACCTCTCATCACTCTTTC
		CaGRF7-Rv	CTCATCCACTTCCTCTTTCC
CaGRF10/11	2.12	CaGRF10/11-Fw	GATTGAGCGTGACTAAGGAC
		CaGRF10/11-Rv	GTGCTATTCAAAACCTCTCCC
CaGRF12	2.13	CaGRF12-Fw	CATTCTATGCGTCCTTTCTTCG
		CaGRF12-Rv	TTCCTCAAGCATCATCTGGG
CaGRF14	2.03	CaGRF14-Fw	CTTCTCTTCTCCCAACCCTC
		CaGRF14-Rv	GCCGTAGCCTGTAGTTCTA
CaGRF15	1.98	CaGRF15-Fw	TATCTCTTGTCCATCCCTTCAT
		CaGRF15-Rv	TATCAACCCACCAACCAACA
CaGIF1	1.87	CaGIF1-Fw	TTCCTTCAAGTTCTGGTGCT
		CaGIF1-Rv	AACTCCTTGATGCTGCTG
CaGIF4	2	CaGIF4-Fw	TCAGAGTGTGCCCAGTATC
		CaGIF4-Rv	GCATTGTTGTGGCTTGAG
CaGIF6	1.96	CaGIF6-Fw	ACTGTTCTAAGACTTGGGGA
		CaGIF6-Rv	TTGGTAGGGGGAAATGAAGG
Ca-miR396.1	1.94	RT-miR396.1	XCAGTTC*
		miR396.1-Fw	CCGATTCCACAGCTTTCTT
		RT-Rv	GTGCAGGGTCCGAGGT**
CaACT	2.06	CaACT-Fw	AAGCTTGCCTATGTGGCTCTTG
		CaACT-Rv	TCACTTGTCCATCTGGCAATTC
CaUBQ2	1.9	CaUBQ2-Fw	GATGATACTTGGCCCTGCAC
		CaUBQ2-Rv	CCTTCCCAGCTTGTCAATGT
			* X = Stem-loop RT primer with fixed sequence (GTCGTATCCAGTGCAGGGTCCGAGGTATTCGCACTGGATACGAC)
			**Universal reverse primer for stem-loop RT-PCR

## Sheet: RT-qPCR Cqs
	CaGRF1-1	CaGRF1-2	CaGRF3-1	CaGRF3-2	CaGRF7-1	CaGRF7-2	CaGRF10/11-1	CaGRF10/11-2	CaGRF12-1	CaGRF12-2	CaGRF14-1	CaGRF14-2	CaGRF15-1	CaGRF15-2	CaGIF1-1	CaGIF1-2	CaGIF4-1	CaGIF4-2	CaGIF6-1	CaGIF6-2	Ca-miR396.1-1	Ca-miR396.1-2	CaACT-1	CaACT-2	CaUBQ2-1	CaUBQ2-2
1 - SAM typical	24.9	24.38	21.41	21.33	23.9	24.15	22.67	22.69	24.96	25.23	21.19	21.16	24.35	24.46	24.16	24.12	28.11	28.14	21.86	21.85	16.05	16.11	22.04	21.77	28.27	27.86			CP data of housekeeping Genes by BEST KEEPER
2 - SAM typical	23.54	23.73	21.02	20.88	23.4	23.25	21.67	21.81	23.89	23.68	20.39	20.42	23.59	23.45	23.5	23.56	26.96	27	21.8	21.89	15.24	15.25	20.72	20.72	27.21	26.98
3 - SAM typical	23.97	23.79	21.02	21.02	23.16	23.22	21.54	21.59	23.9	23.73	20.4	20.37	23.13	23.16	23.08	23.16	26.09	26.22	21.57	21.56	15.63	15.72	20.06	20.03	26.21	26.19				CaACT	CaUBQ2
4 - SAM typical	22.89	22.98	20.89	20.85	23.98	24.14	21.95	22.12	23.95	24.02	20.22	20.2	24	23.91	24.88	24.64	27.74	27.98	21.49	21.42	15.57	15.56	22.11	22.05	26.81	26.6			n	40	40
5 - S1 typical	25.03	25.18	24.58	24.59	24.43	24.71	24.57	24.67	25.39	25.53	22.03	21.88	24.54	24.23	24.23	24.26	27.25	27.19	24.16	24.15	15.56	15.53	22.31	22.41	28.87	28.59			geo Mean [CP]	22.33	27.09
6 - S1 typical	24.19	24.32	24.24	24.19	25.05	25.35	24.38	24.5	25.78	25.42	22.17	22.11	24.74	24.67	23.94	24.11	26.92	27.02	23.67	23.67	15.36	15.32	22.9	22.84	28.38	28.13			AR Mean [CP]	22.35	27.10
7 - S1 typical	24.49	24.17	23.6	23.64	24.06	24.34	23.89	24.05	25.06	24.86	21.96	21.83	24.43	24.29	23.4	23.45	26.55	26.59	23.19	23.2	15.21	15.23	21.56	21.52	27.72	27.56			min [CP]	20.00	26.00
8 - S1 typical	24.63	25	23.35	23.5	25.07	24.64	23.81	23.71	25.29	25.38	22.08	22.32	24.87	24.89	23.7	23.62	27.09	27.25	23.72	23.34	15.3	15.3	22.74	22.63	28.46	27.97			max [CP]	24.00	28.00
9 - S2 typical	22.47	22.6	22.04	21.99	22.61	22.7	21.83	21.9	22.74	22.83	20.6	20.55	23.52	23.53	23.01	22.97	25.95	25.85	22.55	22.37	15.52	15.44	21.75	21.84	28.5	27.87			std dev [+/- CP]	0.85	0.63
10 - S2 typical	23.94	23.9	23.36	23.25	24.63	24.46	23.32	23.25	24.62	24.82	21.89	22	24.64	24.54	23.89	23.91	26.86	26.95	23.34	23.41	15.12	15.07	23.44	23.76	28.44	28.24			CV [% CP]	3.81	2.32
11 - S2 typical	23.29	23.3	22.64	22.54	23.76	23.56	22.32	22.45	23.81	23.72	21.32	21.32	23.83	23.68	23.42	23.36	26.45	26.57	22.78	22.82	16.38	16.38	23.39	23.28	28.21	27.91			min [x-fold]	-5.01	-2.13
12 - S2 typical	25.16	25.29	24.01	23.83	25.51	25.33	24.25	24.28	25.58	25.41	22.8	22.73	25.85	26.09	24.47	24.33	27.71	27.75	24.38	24.52	15.3	15.28	23.78	23.62	28.7	28.43			max [x-fold]	3.19	1.88
13 - S3 typical	22.02	22.05	22.37	22.13	23.43	23.42	21.86	21.81	22.61	22.71	20.84	20.45	22.9	23.02	23.08	23.1	25.99	26.15	22.31	22.37	15.09	15.09	23.25	23.44	27.47	27.13			std dev [+/- x-fold]	1.81	1.55
14 - S3 typical	22.81	22.88	22.47	22.46	24.46	24.3	22.7	22.68	23.88	23.73	21.29	21.14	23.94	23.98	23.38	23.29	26.68	26.51	22.6	22.53	15.66	15.59	22.28	22.18	28.41	28.21
15 - S3 typical	22.95	23.04	21.98	21.97	23.22	23.3	22.55	22.66	23.73	23.64	21.19	21.25	24.37	25.3	23.02	22.91	26.65	26.62	22.34	22.39	15.6	15.56	22.76	22.87	27.71	27.37
16 - S3 typical	23.53	23.59	21.73	21.75	24.56	24.29	23.12	23.28	24.3	24.43	21.92	21.96	25.1	25.13	22.93	22.88	26.87	26.76	22.26	22.21	15.5	15.52	22.76	22.99	27.62	27.58
17 - S4 typical	23.12	23.18	23.67	23.61	24.44	24.43	23.94	24.12	25.34	25.18	21.94	21.87	24.93	24.94	24.05	23.96	27.96	29.01	23.18	22.95	16.5	16.5	23.52	23.53	28.15	27.8
18 - S4 typical	23.2	23.07	23.15	23.15	22.56	22.69	24.09	23.87	25.87	25.52	22.33	22.38	25.65	25.76	23.45	23.42	27.7	27.56	22.6	22.47	16.13	16.12	24.35	24.28	27.88	27.68
19 - S4 typical	21.89	21.92	21.9	21.83	24.33	24.34	22.53	22.57	24.33	24.7	21.33	21.33	24.54	24.71	22.54	22.76	26.82	26.76	21.46	21.49	15.83	15.79	23.76	23.66	26.44	26.1
20 - S4 typical	22.54	22.54	22.36	22.23	24.1	24.13	23.4	23.56	25.54	25.61	22.14	22.3	25.5	25.61	23.66	23.61	27.61	27.22	22.14	22.21	16.46	16.5	24.39	24.38	26.97	26.74
21 - SAM starlet	27.51	27.19	23.4	23.42	25.59	25.36	24.87	24.94	26.24	26.5	23.08	23.18	26.99	26.68	25.8	25.66	29.29	29.37	24.3	24.53	16.14	16.15	22.71	22.6	27.79	27.47
22 - SAM starlet	26.54	26.51	22.16	22.2	24.49	24.78	23.51	23.53	24.46	24.61	22.11	22.26	24.78	24.78	23.75	23.85	28.2	28.06	22.31	22.36	15.78	16	21.97	21.81	27.11	26.74
23 - SAM starlet	26.1	25.77	21.92	21.93	24.76	24.98	23.71	23.67	25.18	25.21	21.99	22.03	25.33	25.4	24.18	24.2	28.58	28.69	22.7	22.68	15.69	15.68	22.59	22.54	27.71	27.41
24 - SAM starlet	26.76	26.94	23.88	24.17	27.38	26.96	25.44	25.72	27.91	27.69	23.71	23.61	27.62	26.8	26.72	26.56	30.73	31.13	24.87	24.92	16.09	16.06	23.77	23.73	28.16	28.03
25 - S1 starlet	25.16	25.34	24.55	24.74	25.27	25.45	25.05	25.11	26.6	26.64	22.54	22.63	25.27	25.4	23.87	23.87	27.68	27.82	24.54	24.6	15.16	14.93	23.39	23.43	28.76	28.34
26 - S1 starlet	25.22	25.06	23.89	24.12	24.61	24.58	24.87	24.76	26.48	25.93	22.09	21.99	25.43	25.36	23.54	23.47	27.57	27.62	23.76	23.7	15.05	14.94	22.58	22.59	28.13	28.01
27 - S1 starlet	25.22	25.05	24.22	24.34	24.03	24.12	25.02	25.04	26.91	26.98	22.39	22.36	26.49	25.89	24.01	23.94	28.46	28.39	23.43	23.67	15.65	15.68	22.59	22.58	28.49	27.99
28 - S1 starlet	25.22	24.93	23.36	23.54	24.66	24.69	24.75	24.37	25.99	26.2	22.32	22.26	25.5	25.65	22.93	23.03	27.69	27.66	23.17	23.11	15.72	15.74	22.6	22.59	28.24	27.73
29 - S2 starlet	25.51	25.43	23.94	23.94	25.74	25.4	24.58	24.46	26.14	26.11	22.83	22.77	25.87	25.73	24.53	24.44	28.54	28.53	25.02	25.38	15.52	15.52	23.49	23.54	27.99	27.98					As obtained from RefFinder (Xie et al., 2023). BestKeeper (Pfaffl et al., 2004)
30 - S2 starlet	25.05	26	24.56	24.57	25.55	25.36	25.24	25.16	27.5	27.47	23.83	23.89	27.13	26.95	25.11	25.16	29.37	29.71	25.39	25.62	15.17	15.08	22.07	22.04	27.02	26.94
31 - S2 starlet	23.29	23.26	22.27	22.11	23.12	23.26	23.02	22.99	24.43	24.44	21.49	21.48	24.63	24.46	22.59	22.78	26.98	26.97	22.63	22.48	15.22	15.15	24.6	-	27.56	27.31
32 - S2 starlet	23.35	23.71	20.87	20.92	28.67	27.41	22.42	22.45	24.36	24.29	21.36	21.32	24.21	24.23	24.93	23.56	26.19	26.05	20.94	21.05	14.78	14.76	21.71	21.81	26.58	26.41
33 - S3 starlet	23.7	23.51	23.11	23.11	24.99	24.57	23.77	23.79	24.94	24.88	21.96	21.98	25.11	25.01	23.46	23.52	27.65	27.55	23.24	23.3	15.83	15.85	24.54	24.41	27.98	28.08
34 - S3 starlet	23.05	23.03	22.74	22.58	24.06	24.26	23.23	23.21	24.36	24.28	21.43	21.46	24.38	24.27	22.76	22.82	26.5	26.54	22.57	22.52	16.02	16.04	24.35	24.2	27.41	27.15
35 - S3 starlet	22.29	22.47	22.14	22.19	23.63	23.65	22.56	22.63	23.45	23.47	20.89	20.88	23.37	23.32	22.34	22.31	26.17	25.92	21.82	21.8	15.81	15.77	23.83	23.7	27.01	26.97
36 - S3 starlet	22.83	22.67	21.36	21.45	23.54	23.6	22.48	22.52	24.08	24.2	21.43	21.33	24.36	24.53	22.04	21.92	25.97	26.06	21.34	21.37	15.33	15.35	22.48	22.24	26.64	26.59
37 - S4 starlet	22.95	23.09	23.89	24.01	25.11	25.3	23.71	23.87	24.86	25.05	22.67	22.54	25.43	25.37	25.73	25.28	28.08	27.77	23.2	23.37	16.7	16.68	23.26	23.09	27.4	27.68
38 - S4 starlet	23.24	23.19	24.23	23.98	25.24	25.45	24.27	24.3	25.6	25.59	22.43	22.51	25.27	25.41	24.72	24.72	28.15	27.83	23.68	23.78	17.91	17.86	22.5	22.32	27.9	27.89
39 - S4 starlet	22.9667	23.06	23.7167	23.67	25.3167	25.3967	23.91	23.9933	25.28	25.38	22.47	22.43	25.2467	25.3667	24.67	24.5567	27.78	27.5733	23.2533	23.3867	17.0067	17.0033	23.06	22.82	27.4133	27.4233
40 - S4 starlet	22.71	22.9	23.03	23.02	25.6	25.44	23.75	23.81	25.38	25.5	22.31	22.24	25.04	25.32	23.56	23.67	27.11	27.12	22.88	23.01	16.41	16.47	24.24	24.13	26.94	26.7

## Sheet: RNA-Seq libraries
SRA Accession	Type	Tissue		Library Size	Description	Link	Reference
SRR4046866	SINGLE	Perisperm of fruits	30DAF	14104377	Transcriptome Analysis of Leaves, Flowers and Fruits Perisperm of Coffea arabica L. Reveals the Differential Expression of Genes Involved in Raffinose Biosynthesis	https://www.ncbi.nlm.nih.gov/Traces/study/?acc=SRP082511&o=acc_s%3Aa	Ivamoto et al., 2016. doi:10.1371/journal.pone.0169595
SRR4046868	SINGLE	Perisperm of fruits	90DAF	8044702
SRR9964229	SINGLE	Meristems		11877600	Coffea arabica cultivar:Bourbon Transcriptome or Gene expression.	https://www.ncbi.nlm.nih.gov/Traces/study/?acc=SRP216180	Scalabrin et al., 2020. https://doi.org/10.1038/s41598-020-61216-7
SRR9964225	SINGLE	Roots	REP1	23975379
SRR9964226	SINGLE		REP2	18216581
SRR9964224	SINGLE	Stems	REP1	18621610
SRR9964223	SINGLE		REP2	25691324
SRR9964220	SINGLE	Young leaves	REP1	23278901
SRR9964219	SINGLE		REP2	22300496
SRR9964221	SINGLE	Red drupes	REP1	20873440
SRR9964228	SINGLE		REP2	22859772
SRR9964222	SINGLE	Green drupes		25060787
SRR3223077	SINGLE	Embryos		7179476	Transcriptome analysis of coffee seed germination	https://www.ncbi.nlm.nih.gov//bioproject/PRJNA305756	?
SRR23060670	PAIRED	G4 buds cv. Siriema	REP1	26119034	Floral development in Coffee	https://www.ncbi.nlm.nih.gov/bioproject/PRJNA923233	Oliveira et al., 2024. https://doi.org/10.1002/pld3.561
SRR23060669	PAIRED		REP2	26398294
SRR23060666	PAIRED	G5 buds cv. Siriema	REP1	29876736
SRR23060665	PAIRED		REP2	26786010
				351264519

## Sheet: Reference sequences
GRFs			GIFs
Id	Uniprot acc.		Id	Uniprot
AtGRF1	O81001		AtGIF1/AN3	Q8L8A5
AtGRF2	Q8L8A8		AtGIF2	Q9MAL9
AtGRF3	Q9SJR5		AtGIF3	Q93VH6
AtGRF4	Q8L8A7
AtGRF5	Q8L8A6		Id	Solgenomics
AtGRF6	Q9ZQ12		SlGIF1a	Solyc04g009820.3.1
AtGRF7	Q9FJB8		SlGIF1b	Solyc11g006230.3.1
AtGRF8	Q9SU44		SlGIF2	Solyc03g082480.4.1
AtGRF9	Q8S9M3		SlGIF3	Solyc10g009280.4.1
Id	Genbank acc.		Id	Genbank
OsGRF1	DAA05205.1		OsGIF1	XP_015629684.1
OsGRF2	DAA05206.1		OsGIF2	XP_015615240.1
OsGRF3	DAA05207.1		OsGIF3	XP_015618329.1
OsGRF4	DAA05208.1
OsGRF5	DAA05209.1
OsGRF6	DAA05210.1
OsGRF7	DAA05211.1
OsGRF8	DAA05212.1
OsGRF9	DAA04953.1
OsGRF10	DAA04954.1
OsGRF11	DAA04955.1
OsGRF12	DAA04956.1
GmGRF1	NP_001358369.1
GmGRF3	NP_001358371.1
GmGRF4	XP_006578874.1
GmGRF6	XP_003529835.1
GmGRF18	XP_003549367.1
Id	Solgenomics acc.
SlGRF1	Solyc12g096070.1.1
SlGRF2	Solyc08g005430.2.1
SlGRF3	Solyc08g075950.1.1
SlGRF4	Solyc07g041640.2.1
SlGRF5	Solyc04g077510.2.1
SlGRF6	Solyc02g092070.2.1
SlGRF7	Solyc08g083230.1.1
SlGRF8	Solyc03g082430.1.1
SlGRF10	Solyc01g091540.1.1
SlGRF11	Solyc09g009200.1.1
SlGRF12	Solyc10g083510.1.1
Id	BRAD acc.
BnGRF1	BnaA03g23060D
BnGRF2	BnaA01g00300D
BnGRF3	BnaA05g07850D
BnGRF4	BnaA04g05130D
BnGRF5	BnaA01g29750D
BnGRF6	BnaA07g04320D
BnGRF7	BnaA02g10150D
BnGRF8	BnaC07g38750D
BnGRF9	BnaA04g26220D
BnGRF3	BnaA05g07850D
BnGRF4	BnaA04g05130D
BnGRF5	BnaA01g29750D
BnGRF6	BnaA07g04320D
BnGRF7	BnaA02g10150D
BnGRF8	BnaC07g38750D
BnGRF9	BnaA04g26220D
